# Supplementary material for: Lifestyle mediates the role of nutrient-sensing pathways in cognitive aging: cellular and epidemiological evidence
Source: Commun Biol. 2020 Apr 2;3:157. doi: 10.1038/s42003-020-0844-1 (PMC7118127; doi:10.1038/s42003-020-0844-1)
Supplement: Supplementary file 3 — Supplementary Data 1 [file 42003_2020_844_MOESM3_ESM.xlsx]

## Sheet: Raw_SNPs_and_tag_SNPs
SNP_name	Chromosome	Position	Major_allele	Minor_allele	Selected	Best_tag	r^2
rs1003737	6	160430656	C	A	1	rs1003737	1
rs10128615	11	73637160	T	C	1	rs10128615	1
rs10160362	11	73650922	G	A	0	rs10128615	0.978333
rs12284235	11	73614409	T	C	0	rs10128615	0.989095
rs17132495	11	73630337	C	T	0	rs10128615	0.993462
rs3926010	11	73637395	G	A	0	rs10128615	0.993462
rs11235955	11	73642359	G	A	0	rs10128615	0.993459
rs12421959	11	73643110	C	G	0	rs10128615	0.993459
rs10226937	7	50845718	G	A	1	rs10226937	1
rs10248029	7	50845703	T	C	0	rs10226937	1
rs12718927	7	50866796	C	T	0	rs10226937	0.994596
rs10464765	7	50866623	C	T	0	rs10226937	0.992793
rs10464766	7	50866674	C	T	0	rs10226937	0.992793
rs10464790	7	50866023	T	G	0	rs10226937	0.992793
rs12718929	7	50867397	A	G	0	rs10226937	0.992793
rs12718930	7	50867816	T	C	0	rs10226937	0.99279
rs76371305	7	50869313	G	A	0	rs10226937	0.99279
rs11238337	7	50865049	C	T	0	rs10226937	0.98924
rs12671577	7	50865118	G	A	0	rs10226937	0.99104
rs12674028	7	50864976	A	G	0	rs10226937	0.99104
rs11978750	7	50864066	G	A	0	rs10226937	0.992812
rs11983539	7	50863651	T	A	0	rs10226937	0.992812
rs12718925	7	50863340	A	T	0	rs10226937	0.992812
rs12718926	7	50863373	G	A	0	rs10226937	0.992812
rs2051896	7	50846778	C	A	0	rs10226937	0.998202
rs11238326	7	50853428	G	C	0	rs10226937	0.998199
rs1859571	7	50852020	T	G	0	rs10226937	0.998199
rs6963498	7	50855509	C	T	0	rs10226937	0.998199
rs7786917	7	50851724	A	G	0	rs10226937	0.998199
rs11974751	7	50845090	A	G	0	rs10226937	1
rs2051895	7	50845411	A	G	0	rs10226937	0.996401
rs6593180	7	50848924	C	T	0	rs10226937	0.998199
rs6958750	7	50848873	C	G	0	rs10226937	0.998199
rs7803278	7	50848890	T	C	0	rs10226937	0.998199
rs2329554	7	50875030	A	G	0	rs10226937	0.969672
rs2158670	7	50873674	A	G	0	rs10226937	0.980224
rs7788511	7	50874200	G	A	0	rs10226937	0.980224
rs10239268	7	50876443	C	T	0	rs10226937	0.971374
rs13232029	7	50841045	G	A	0	rs10226937	0.994581
rs757778	7	50877319	G	T	0	rs10226937	0.948298
rs7802338	7	50874019	C	T	0	rs10226937	0.980201
rs10276986	7	50871037	C	G	0	rs10226937	0.985649
rs11238339	7	50870629	C	T	0	rs10226937	0.985649
rs10235345	7	50872725	T	C	0	rs10226937	0.97859
rs10273302	7	50872794	G	T	0	rs10226937	0.97859
rs6943901	7	50871909	G	A	0	rs10226937	0.97859
rs6971834	7	50872429	T	C	0	rs10226937	0.976835
rs2876846	7	50840056	C	G	0	rs10226937	0.966308
rs6945597	7	50838927	T	A	0	rs10226937	0.966308
rs6946194	7	50839837	A	G	0	rs10226937	0.966308
rs6966774	7	50838415	C	T	0	rs10226937	0.96459
rs6979369	7	50831871	A	C	0	rs10226937	0.948889
rs11238310	7	50825283	G	A	0	rs10226937	0.952521
rs11238315	7	50835549	A	G	0	rs10226937	0.950651
rs2074722	7	50834782	G	T	0	rs10226937	0.950651
rs6593173	7	50832939	C	T	0	rs10226937	0.948889
rs10231012	7	50876790	G	T	0	rs10226937	0.975665
rs734422	7	50823430	C	T	0	rs10226937	0.944983
rs10281065	7	50829973	A	C	0	rs10226937	0.945381
rs6951356	7	50829767	C	G	0	rs10226937	0.945381
rs10254782	7	50825281	C	A	0	rs10226937	0.952325
rs10258458	7	50825947	C	A	0	rs10226937	0.952325
rs10264904	7	50826475	A	T	0	rs10226937	0.952325
rs10268643	7	50826492	T	C	0	rs10226937	0.952325
rs10486761	7	50825747	A	G	0	rs10226937	0.952325
rs11238311	7	50825368	A	C	0	rs10226937	0.952325
rs11238313	7	50826676	G	A	0	rs10226937	0.952325
rs2286152	7	50827176	C	T	0	rs10226937	0.952325
rs2286154	7	50827682	A	C	0	rs10226937	0.952325
rs6593164	7	50824401	C	T	0	rs10226937	0.952325
rs757774	7	50823311	G	A	0	rs10226937	0.952325
rs886700	7	50824933	T	C	0	rs10226937	0.952325
rs2074719	7	50823216	C	T	0	rs10226937	0.948669
rs2074720	7	50823221	A	G	0	rs10226937	0.948669
rs757777	7	50877048	G	A	0	rs10226937	0.973556
rs757773	7	50821425	T	A	0	rs10226937	0.950497
rs1014384	7	50847646	G	A	0	rs10226937	0.848763
rs6593174	7	50836486	T	C	0	rs10226937	0.947203
rs2074721	7	50834583	A	T	0	rs10226937	0.950643
rs7785908	7	50833567	T	C	0	rs10226937	0.950643
rs7785914	7	50833576	T	C	0	rs10226937	0.950643
rs6960912	7	50840632	A	T	0	rs10226937	0.964386
rs6593200	7	50880184	C	T	0	rs10226937	0.8185
rs10236515	7	105840608	T	C	1	rs10236515	1
rs10808149	7	105837700	C	G	0	rs10236515	0.962304
rs10276055	7	105839769	G	C	0	rs10236515	0.96625
rs10239132	7	50751199	C	T	1	rs10239132	1
rs10248619	7	50751090	T	C	0	rs10239132	1
rs1004401	7	50755273	G	A	0	rs10239132	0.991253
rs6976501	7	50760220	G	A	0	rs10239132	0.961551
rs2715131	7	50749079	C	T	0	rs10239132	0.992992
rs2715133	7	50749425	A	G	0	rs10239132	0.992992
rs6960169	7	50751829	T	C	0	rs10239132	1
rs10256211	7	105829633	A	G	1	rs10256211	1
rs6951604	7	105833577	T	C	0	rs10256211	1
rs28668104	7	105823016	G	A	0	rs10256211	0.981703
rs6954754	7	105822184	A	C	0	rs10256211	0.981677
rs6959428	7	105822869	T	C	0	rs10256211	0.981729
rs6951857	7	105833542	A	G	0	rs10256211	0.990041
rs10251665	7	105828432	T	C	0	rs10256211	1
rs10248549	7	105828274	T	C	0	rs10256211	1
rs10276513	7	105831102	C	T	0	rs10256211	0.98028
rs12705355	7	105809992	T	A	0	rs10256211	0.958204
rs4730148	7	105817328	T	C	0	rs10256211	0.956442
rs10263364	7	105827736	G	T	0	rs10256211	0.997999
rs35581051	7	105812928	A	G	0	rs10256211	0.958373
rs1029980	7	105838305	C	T	0	rs10256211	0.978342
rs10257691	7	105825066	T	C	0	rs10256211	0.976182
rs10265412	7	105826561	T	C	0	rs10256211	0.978342
rs56266015	7	105789654	A	G	0	rs10256211	0.825814
rs10266015	7	105826838	T	G	1	rs10266015	1
rs13226405	7	105834025	A	T	0	rs10266015	0.955544
rs4727649	7	105834761	C	G	0	rs10266015	0.947846
rs6979063	7	105831774	G	A	0	rs10266015	0.984273
rs1029982	7	105952099	C	T	1	rs1029982	1
rs10437752	11	73654423	C	T	1	rs10437752	1
rs1670539	11	73637741	G	A	0	rs10437752	0.991079
rs935985	11	73638306	A	G	0	rs10437752	0.991079
rs935988	11	73630929	T	G	0	rs10437752	0.991079
rs3019464	11	73668180	G	C	0	rs10437752	0.983039
rs10455861	6	160401662	A	G	1	rs10455861	1
rs9295118	6	160407715	T	A	0	rs10455861	1
rs9346804	6	160401028	A	G	0	rs10455861	1
rs9457799	6	160408325	T	G	0	rs10455861	1
rs6917747	6	160402705	A	G	0	rs10455861	1
rs10455860	6	160401286	T	C	0	rs10455861	0.997397
rs9346805	6	160422215	T	C	0	rs10455861	0.992212
rs10945649	6	160428561	A	T	0	rs10455861	0.992211
rs9457800	6	160411747	T	C	0	rs10455861	0.997307
rs10455868	6	160588078	T	C	1	rs10455868	1
rs6925741	6	160594866	T	G	0	rs10455868	0.998386
rs719631	6	160595731	G	A	0	rs10455868	0.998386
rs9365136	6	160595038	G	A	0	rs10455868	0.998386
rs959814	6	160595654	A	G	0	rs10455868	0.998386
rs791174	6	160600137	T	G	0	rs10455868	0.988633
rs477900	6	160622502	G	A	0	rs10455868	0.91713
rs474244	6	160622885	A	G	0	rs10455868	0.915246
rs543006	6	160617144	A	C	0	rs10455868	0.932469
rs791181	6	160607604	C	A	0	rs10455868	0.986976
rs791188	6	160613171	C	T	0	rs10455868	0.934083
rs1067740	6	160618157	C	T	0	rs10455868	0.932485
rs677985	6	160619906	C	T	0	rs10455868	0.924773
rs476064	6	160622708	A	G	0	rs10455868	0.909864
rs791176	6	160601274	G	A	0	rs10455868	0.986984
rs74755633	6	160605678	G	C	0	rs10455868	0.851759
rs791182	6	160608226	C	T	0	rs10455868	0.851826
rs791195	6	160598486	A	G	0	rs10455868	0.849769
rs791184	6	160611159	T	C	0	rs10455868	0.807024
rs791186	6	160611500	T	C	0	rs10455868	0.807024
rs791187	6	160612029	T	G	0	rs10455868	0.807024
rs1086571	6	160614633	A	G	0	rs10455868	0.805611
rs1086574	6	160615437	A	C	0	rs10455868	0.805611
rs791190	6	160613707	T	C	0	rs10455868	0.807154
rs1086572	6	160614877	G	A	0	rs10455868	0.806788
rs1067741	6	160618429	G	A	0	rs10455868	0.807644
rs10466010	10	69546950	T	C	1	rs10466010	1
rs7101093	10	69557245	G	A	0	rs10466010	0.913968
rs10486759	7	50813552	T	C	1	rs10486759	1
rs10490920	10	89685643	C	T	1	rs10490920	1
rs926091	10	89721412	T	C	0	rs10490920	1
rs10887759	10	89603424	A	G	0	rs10490920	0.985879
rs10509532	10	89737554	T	C	0	rs10490920	0.990604
rs142985932	10	89615597	C	G	0	rs10490920	1
rs12572106	10	89716107	C	T	0	rs10490920	0.992952
rs10788568	10	89604544	G	A	0	rs10490920	0.985882
rs12569998	10	89674157	G	T	0	rs10490920	0.992955
rs12569872	10	89665512	A	G	0	rs10490920	0.995276
rs78376243	10	89749148	T	C	0	rs10490920	0.983385
rs1903860	10	89620210	C	T	0	rs10490920	0.992928
rs76774620	10	89751985	G	A	0	rs10490920	0.985756
rs11202590	10	89617719	T	C	0	rs10490920	0.99059
rs10887763	10	89655236	G	A	0	rs10490920	0.99294
rs35730333	10	89613322	A	G	0	rs10490920	0.992928
rs11202594	10	89641222	A	G	0	rs10490920	0.995283
rs12573787	10	89623716	A	G	0	rs10490920	0.99294
rs79252540	10	89749671	A	G	0	rs10490920	0.983383
rs10788574	10	89768488	A	G	0	rs10490920	0.933068
rs10887775	10	89766368	A	G	0	rs10490920	0.935435
rs10887765	10	89754941	C	T	0	rs10490920	0.935601
rs10887766	10	89755075	T	G	0	rs10490920	0.935601
rs10887767	10	89755089	G	A	0	rs10490920	0.937796
rs11202614	10	89755643	T	C	0	rs10490920	0.937796
rs1040316	10	89757173	A	G	0	rs10490920	0.93781
rs4573602	10	89753731	T	C	0	rs10490920	0.948966
rs36062478	10	89722731	C	T	0	rs10490920	0.965683
rs10887770	10	89760474	C	T	0	rs10490920	0.933345
rs1040317	10	89762464	C	A	0	rs10490920	0.935551
rs10788573	10	89762046	T	C	0	rs10490920	0.935551
rs10887771	10	89760477	T	C	0	rs10490920	0.935551
rs10887772	10	89761243	G	A	0	rs10490920	0.935551
rs2142136	10	89763070	G	C	0	rs10490920	0.935551
rs11202627	10	89769340	T	C	0	rs10490920	0.933182
rs1008435	10	89754445	T	C	0	rs10490920	0.939992
rs2299941	10	89704719	G	A	0	rs10490920	0.971111
rs71477180	10	89765374	G	A	0	rs10490920	0.935638
rs10887773	10	89765945	G	T	0	rs10490920	0.933465
rs12769346	10	89764490	G	T	0	rs10490920	0.933457
rs10788575	10	89768584	A	G	0	rs10490920	0.933302
rs10499695	7	50618604	T	C	1	rs10499695	1
rs4947644	7	50618876	C	T	0	rs10499695	0.948324
rs10499694	7	50614173	A	G	0	rs10499695	0.887798
rs11765748	7	50615616	T	A	0	rs10499695	0.894677
rs11575352	7	50594982	A	G	0	rs10499695	0.863284
rs11575356	7	50594821	T	C	0	rs10499695	0.863284
rs11575334	7	50597301	G	A	0	rs10499695	0.864409
rs12538938	7	50592313	A	G	0	rs10499695	0.862783
rs7778349	7	50593157	C	T	0	rs10499695	0.863108
rs998850	7	50607388	G	C	0	rs10499695	0.867798
rs10499961	7	105969189	G	A	1	rs10499961	1
rs60487347	7	105966799	T	G	0	rs10499961	0.993817
rs142688556	7	105962220	T	C	0	rs10499961	0.993817
rs6466101	7	105956904	A	T	0	rs10499961	0.993799
rs12533201	7	105971333	C	T	0	rs10499961	0.996922
rs146701879	7	105964508	T	A	0	rs10499961	0.981609
rs12534579	7	105958048	T	C	0	rs10499961	0.993769
rs57556908	7	105975126	G	A	0	rs10499961	0.962865
rs12672517	7	105981075	G	A	0	rs10499961	0.962388
rs11980958	7	105953985	C	T	0	rs10499961	0.987521
rs7805807	7	105978702	G	A	0	rs10499961	0.947706
rs10509412	10	89599354	C	A	1	rs10509412	1
rs10762178	10	69548130	T	C	1	rs10762178	1
rs10762179	10	69548295	T	A	0	rs10762178	1
rs10788569	10	89604732	C	T	1	rs10788569	1
rs10788578	10	89791195	C	T	1	rs10788578	1
rs7908382	10	89788638	C	T	0	rs10788578	1
rs7901647	10	89788360	G	A	0	rs10788578	1
rs7916888	10	89788365	G	C	0	rs10788578	1
rs10887777	10	89807366	C	T	0	rs10788578	0.953659
rs7068968	10	89790443	G	C	0	rs10788578	1
rs6586115	10	89790128	C	G	0	rs10788578	1
rs1414893	10	89785167	T	G	0	rs10788578	0.856301
rs1414894	10	89785190	C	T	0	rs10788578	0.861407
rs10887776	10	89785606	C	T	0	rs10788578	0.861641
rs7910126	10	89791686	T	C	0	rs10788578	0.969005
rs11202633	10	89786353	T	C	0	rs10788578	0.852887
rs10793067	11	73629469	A	G	1	rs10793067	1
rs1670551	11	73615727	A	G	0	rs10793067	1
rs1792154	11	73621405	G	T	0	rs10793067	1
rs1792170	11	73613857	T	G	0	rs10793067	1
rs2444601	11	73611016	C	T	0	rs10793067	0.861484
rs612914	11	73669045	C	G	0	rs10793067	0.880357
rs589295	11	73672187	C	T	0	rs10793067	0.836612
rs653263	11	73670645	C	T	0	rs10793067	0.825355
rs10793068	11	73669310	A	C	1	rs10793068	1
rs634771	11	73668842	C	T	0	rs10793068	0.920538
rs10793069	11	73669334	C	A	0	rs10793068	0.956233
rs10806724	6	160409415	C	T	1	rs10806724	1
rs1086573	6	160614987	T	A	1	rs1086573	1
rs476235	6	160622637	A	G	0	rs1086573	0.981104
rs10887755	10	89588888	G	A	1	rs10887755	1
rs10898950	11	73600888	A	G	1	rs10898950	1
rs10934819	3	127447302	T	A	1	rs10934819	1
rs11709830	3	127451696	G	C	0	rs10934819	1
rs10512693	3	127448047	C	T	0	rs10934819	1
rs11707342	3	127445694	C	T	0	rs10934819	1
rs9877209	3	127446639	G	C	0	rs10934819	1
rs11717519	3	127451533	T	A	0	rs10934819	1
rs11713989	3	127447884	G	A	0	rs10934819	1
rs116781305	3	127445051	C	A	0	rs10934819	0.905381
rs3773153	3	127437674	T	G	0	rs10934819	0.903855
rs526862	3	127439381	A	G	0	rs10934819	0.888716
rs11711251	3	127440619	A	G	0	rs10934819	0.888781
rs555183	3	127440142	A	G	0	rs10934819	0.888781
rs12485988	3	127442892	C	A	0	rs10934819	0.905493
rs523925	3	127439043	T	C	0	rs10934819	0.887474
rs600884	3	127437631	C	T	0	rs10934819	0.88721
rs10945641	6	160298934	G	A	1	rs10945641	1
rs7767760	6	160295377	T	C	0	rs10945641	1
rs9365109	6	160290299	C	T	0	rs10945641	1
rs10806721	6	160292107	G	A	0	rs10945641	1
rs7750863	6	160291306	C	T	0	rs10945641	1
rs1158619	6	160293151	A	C	0	rs10945641	0.887184
rs1158620	6	160293055	G	C	0	rs10945641	1
rs7766891	6	160302107	T	C	0	rs10945641	0.964485
rs7767057	6	160302221	T	A	0	rs10945641	0.964485
rs10806723	6	160301236	G	T	0	rs10945641	0.964556
rs10953493	7	105790965	T	C	1	rs10953493	1
rs12705352	7	105790094	T	C	0	rs10953493	0.94819
rs3891402	7	105790247	A	C	0	rs10953493	0.94819
rs11509928	7	105791145	T	C	0	rs10953493	0.995782
rs10953497	7	105818520	A	G	1	rs10953497	1
rs2385813	7	105812244	T	C	0	rs10953497	0.997991
rs10953498	7	105818554	A	T	0	rs10953497	1
rs6466094	7	105816640	C	T	0	rs10953497	0.996021
rs11984109	7	105813186	T	C	0	rs10953497	1
rs55835947	7	105815456	A	G	0	rs10953497	1
rs10953496	7	105816339	T	A	0	rs10953497	1
rs10953495	7	105813472	C	G	0	rs10953497	1
rs17152694	7	105810853	A	G	0	rs10953497	1
rs73186454	7	105810042	A	T	0	rs10953497	1
rs10487823	7	105807990	G	A	0	rs10953497	0.94179
rs4730147	7	105807547	C	T	0	rs10953497	0.950755
rs11765784	7	105818666	C	T	0	rs10953497	1
rs11768663	7	105808154	A	G	0	rs10953497	0.96319
rs11973208	7	105808619	G	A	0	rs10953497	0.968862
rs999280	7	105807434	T	A	0	rs10953497	0.950755
rs11972123	7	105833674	C	T	0	rs10953497	0.928004
rs4727648	7	105827449	A	G	0	rs10953497	0.972236
rs113794278	7	105822963	C	T	0	rs10953497	0.995944
rs113243266	7	105823061	T	C	0	rs10953497	0.995943
rs12536352	7	105824289	C	G	0	rs10953497	0.993913
rs17152765	7	105840533	G	T	0	rs10953497	0.952122
rs4730149	7	105834632	A	G	0	rs10953497	0.960168
rs17152734	7	105830761	A	G	0	rs10953497	0.950386
rs176528	7	105798576	T	C	0	rs10953497	0.920555
rs176522	7	105794763	G	A	0	rs10953497	0.850251
rs176521	7	105793857	A	G	0	rs10953497	0.846828
rs176520	7	105793127	T	C	0	rs10953497	0.846193
rs10997810	10	69555426	A	G	1	rs10997810	1
rs1885474	10	69566751	G	T	0	rs10997810	0.812463
rs10997821	10	69570691	G	A	0	rs10997810	0.807482
rs3740049	10	69571336	A	G	0	rs10997810	0.807482
rs10997812	10	69557735	C	T	1	rs10997812	1
rs10997817	10	69563811	G	A	1	rs10997817	1
rs12220640	10	69564005	A	C	0	rs10997817	1
rs77797709	10	69563154	T	G	0	rs10997817	1
rs11153123	6	109038333	G	A	1	rs11153123	1
rs11202576	10	89584284	G	A	1	rs11202576	1
rs11202596	10	89647154	A	G	1	rs11202596	1
rs11202582	10	89602292	C	A	0	rs11202596	0.995206
rs12357281	10	89700671	C	G	0	rs11202596	0.995186
rs11202604	10	89709901	T	C	1	rs11202604	1
rs11202626	10	89769182	C	G	1	rs11202626	1
rs11202625	10	89768486	G	A	0	rs11202626	1
rs11202628	10	89770404	A	G	0	rs11202626	1
rs11202623	10	89766318	T	G	0	rs11202626	0.990534
rs12218012	10	89771276	G	A	0	rs11202626	1
rs10509533	10	89757949	T	G	0	rs11202626	0.976305
rs11202616	10	89759536	T	G	0	rs11202626	1
rs11202617	10	89760058	T	C	0	rs11202626	1
rs11202618	10	89760245	C	G	0	rs11202626	1
rs11202619	10	89761542	G	A	0	rs11202626	1
rs11202620	10	89764144	A	G	0	rs11202626	1
rs11202621	10	89764153	C	T	0	rs11202626	1
rs80017821	10	89761872	G	A	0	rs11202626	1
rs11202629	10	89770527	T	A	0	rs11202626	1
rs10430712	10	89753696	G	A	0	rs11202626	0.990184
rs1234219	10	89649577	G	A	0	rs11202626	0.861371
rs10430715	10	89755852	T	C	0	rs11202626	0.995227
rs11202612	10	89752654	A	G	0	rs11202626	0.995226
rs11202613	10	89754425	G	A	0	rs11202626	0.995226
rs77211923	10	89755683	G	A	0	rs11202626	0.995227
rs35755883	10	89720292	A	T	0	rs11202626	0.871535
rs11202600	10	89682833	C	G	0	rs11202626	0.919827
rs11525294	10	89662002	G	C	0	rs11202626	0.915343
rs11202607	10	89727414	T	C	0	rs11202626	0.915347
rs11202642	10	89822258	A	G	1	rs11202642	1
rs11235937	11	73586529	T	C	1	rs11235937	1
rs71464090	11	73596791	G	T	0	rs11235937	1
rs11235961	11	73671292	C	T	1	rs11235961	1
rs11235971	11	73713560	C	T	1	rs11235971	1
rs1565125	11	73714562	A	G	0	rs11235971	1
rs3741135	11	73713960	A	G	0	rs11235971	1
rs1685333	11	73728159	G	A	0	rs11235971	0.843119
rs7930460	11	73710886	G	A	0	rs11235971	1
rs1800849	11	73720165	A	G	0	rs11235971	0.863216
rs59900762	11	73709213	C	T	0	rs11235971	1
rs1800006	11	73717254	G	A	0	rs11235971	0.849863
rs2075576	11	73717121	T	C	0	rs11235971	0.873374
rs11235965	11	73706291	T	C	0	rs11235971	0.998309
rs11235972	11	73717074	A	G	0	rs11235971	0.876204
rs11235978	11	73735825	A	G	1	rs11235978	1
rs11238325	7	50853151	C	T	1	rs11238325	1
rs1019000	7	50809771	T	C	0	rs11238325	0.92361
rs3801000	7	50811081	A	G	0	rs11238325	0.917215
rs1024531	7	50813956	G	A	0	rs11238325	0.932095
rs11238355	7	50896266	G	A	1	rs11238355	1
rs4947922	7	50893293	A	G	0	rs11238355	1
rs4947919	7	50891331	C	T	0	rs11238355	1
rs4947923	7	50894054	A	G	0	rs11238355	1
rs4947927	7	50897219	C	T	0	rs11238355	0.997194
rs7781440	7	50887174	T	C	0	rs11238355	0.964474
rs4947916	7	50890780	G	A	0	rs11238355	0.991692
rs973339	7	50899168	A	G	0	rs11238355	0.920472
rs973338	7	50899080	G	T	0	rs11238355	0.988311
rs7776911	7	50884453	G	A	0	rs11238355	0.98321
rs112613914	3	127343167	T	C	1	rs112613914	1
rs11714815	3	127373586	G	A	0	rs112613914	0.997575
rs920232	3	127379270	T	C	0	rs112613914	1
rs113045253	10	69646071	A	C	1	rs113045253	1
rs11595798	10	69655186	T	C	0	rs113045253	1
rs11599176	10	69653775	G	A	0	rs113045253	1
rs12413112	10	69651866	A	G	0	rs113045253	1
rs12415059	10	69687355	A	G	0	rs113045253	1
rs12766485	10	69685275	C	T	0	rs113045253	1
rs12776134	10	69634278	T	C	0	rs113045253	1
rs12778366	10	69643079	C	T	0	rs113045253	1
rs12783242	10	69654560	T	C	0	rs113045253	1
rs145758730	10	69645875	A	G	0	rs113045253	1
rs33957861	10	69646976	T	C	0	rs113045253	1
rs34104788	10	69662710	A	G	0	rs113045253	1
rs34573894	10	69701218	T	C	0	rs113045253	1
rs34971557	10	69680584	A	G	0	rs113045253	1
rs35598722	10	69652961	G	A	0	rs113045253	1
rs35683877	10	69634803	C	T	0	rs113045253	1
rs35695055	10	69659773	T	C	0	rs113045253	1
rs3818291	10	69672999	A	G	0	rs113045253	1
rs7075943	10	69652416	G	A	0	rs113045253	1
rs71475220	10	69684502	A	C	0	rs113045253	1
rs34204741	10	69706758	C	A	0	rs113045253	1
rs12414281	10	69715569	A	G	0	rs113045253	1
rs16924989	10	69714019	G	A	0	rs113045253	1
rs10997892	10	69727722	A	C	0	rs113045253	0.994294
rs12769628	10	69728619	T	C	0	rs113045253	0.994294
rs12771631	10	69739240	A	C	0	rs113045253	0.994294
rs1812671	10	69733182	C	T	0	rs113045253	0.994294
rs112601058	10	69613995	A	G	0	rs113045253	0.99714
rs11599151	10	69616821	C	T	0	rs113045253	0.99714
rs11599524	10	69622535	G	T	0	rs113045253	0.99714
rs34838242	10	69616232	A	C	0	rs113045253	0.99714
rs71496067	10	69617654	C	T	0	rs113045253	0.99714
rs74581659	10	69620084	T	C	0	rs113045253	0.99714
rs11593015	10	69601241	A	T	0	rs113045253	0.994294
rs11595049	10	69608628	A	G	0	rs113045253	0.994294
rs12767027	10	69606689	A	G	0	rs113045253	0.994294
rs12769494	10	69603199	A	G	0	rs113045253	0.994294
rs7078055	10	69606915	T	C	0	rs113045253	0.994294
rs71496065	10	69606009	G	A	0	rs113045253	0.994294
rs11596337	10	69742798	C	T	0	rs113045253	0.994255
rs35954815	10	69761933	T	A	0	rs113045253	0.994216
rs7087233	10	69767411	T	C	0	rs113045253	0.994216
rs71475224	10	69765441	A	T	0	rs113045253	0.994216
rs12414598	10	69746268	A	C	0	rs113045253	0.994229
rs16925017	10	69748110	C	T	0	rs113045253	0.994229
rs12761462	10	69776195	T	C	0	rs113045253	0.991347
rs9299493	10	69564945	T	C	0	rs113045253	0.855784
rs10997820	10	69569966	G	A	0	rs113045253	0.868465
rs12262815	10	69584670	C	T	0	rs113045253	0.991287
rs12269658	10	69584628	G	A	0	rs113045253	0.991287
rs10997818	10	69566317	T	C	0	rs113045253	0.863255
rs12773301	10	69561690	T	G	0	rs113045253	0.868863
rs9804226	10	69562707	C	A	0	rs113045253	0.862199
rs9804180	10	69562951	C	T	0	rs113045253	0.866128
rs1130861	6	160511354	A	G	1	rs1130861	1
rs13220323	6	160506755	T	C	0	rs1130861	0.997379
rs2297363	6	160506462	A	G	0	rs1130861	0.989515
rs3777411	6	160476945	T	C	0	rs1130861	0.862659
rs16888669	6	160503894	T	C	0	rs1130861	0.994731
rs3777404	6	160498049	A	G	0	rs1130861	0.989083
rs13207901	6	160502460	T	A	0	rs1130861	0.994709
rs2282140	6	160494521	T	C	0	rs1130861	0.986181
rs3777399	6	160513793	A	G	0	rs1130861	1
rs113109303	3	127402310	A	G	1	rs113109303	1
rs17497006	3	127329929	A	G	0	rs113109303	0.853153
rs11526273	7	106006593	G	T	1	rs11526273	1
rs6975015	7	50617215	A	G	0	rs11575300	0.984691
rs79012332	7	50615719	C	G	0	rs11575300	0.98473
rs78069522	7	50590348	G	A	0	rs11575300	0.984279
rs11575300	7	50610689	A	C	1	rs11575300	1
rs11575301	7	50610686	C	G	0	rs11575300	1
rs10499696	7	50621588	G	A	0	rs11575300	0.910102
rs73342846	7	50623017	T	C	0	rs11575300	0.910102
rs6593002	7	50620923	A	G	0	rs11575300	0.909896
rs1466163	7	50607206	A	G	0	rs11575300	0.984844
rs11765109	7	50622185	T	C	0	rs11575300	0.907051
rs11575298	7	50610765	G	A	0	rs11575300	0.990961
rs74876583	7	50602539	G	T	0	rs11575300	0.98795
rs75581912	7	50604019	A	G	0	rs11575300	0.98795
rs76975759	7	50599886	T	C	0	rs11575300	0.98795
rs78180266	7	50603226	T	C	0	rs11575300	0.98795
rs80071132	7	50599479	A	G	0	rs11575300	0.98795
rs7809234	7	50610379	T	A	0	rs11575300	0.990961
rs11575342	7	50596357	A	G	0	rs11575300	0.981799
rs10268819	7	50610071	T	C	0	rs11575300	0.990961
rs116388544	11	73593648	T	C	1	rs116388544	1
rs72982937	11	73596509	A	G	0	rs116388544	1
rs78002088	11	73591818	T	C	0	rs116388544	1
rs11235939	11	73603219	G	A	0	rs116388544	1
rs144678394	11	73609203	A	G	0	rs116388544	1
rs11769934	7	50691194	C	A	1	rs11769934	1
rs17544350	7	50691024	T	C	0	rs11769934	1
rs2250152	7	50688132	A	G	0	rs11769934	0.883794
rs11770199	7	50685602	G	T	1	rs11770199	1
rs10237918	7	50954540	C	G	0	rs11773766	0.900345
rs2107695	7	50950337	A	G	0	rs11773766	0.895041
rs11773766	7	50934991	G	T	1	rs11773766	1
rs117825767	6	160555340	A	G	1	rs117825767	1
rs117880377	10	69660994	C	G	1	rs117880377	1
rs117880827	10	69716083	C	T	0	rs117880377	1
rs117036347	10	69606077	C	A	0	rs117880377	0.977165
rs117890390	11	73709559	G	A	1	rs117890390	1
rs117977601	10	69640427	T	C	1	rs117977601	1
rs35706870	10	69643617	C	A	0	rs117977601	1
rs79638667	10	69636099	T	A	0	rs117977601	1
rs117639735	10	69755143	G	A	0	rs117977601	0.980714
rs117766886	10	69747503	T	G	0	rs117977601	0.980714
rs117995650	10	69747463	G	C	0	rs117977601	0.980714
rs17533847	10	69746640	C	T	0	rs117977601	0.980714
rs2029474	10	69751813	A	G	0	rs117977601	0.980714
rs117496261	10	69742843	C	A	0	rs117977601	0.980716
rs115163716	10	69629864	C	G	0	rs117977601	0.9972
rs2015642	10	69627444	C	G	0	rs117977601	0.9972
rs10509292	10	69726087	C	A	0	rs117977601	0.980723
rs114927373	10	69738535	T	C	0	rs117977601	0.980723
rs116881803	10	69738319	T	G	0	rs117977601	0.980723
rs117916879	10	69732684	C	G	0	rs117977601	0.980723
rs118130792	10	69739356	C	G	0	rs117977601	0.980723
rs143797020	10	69732020	A	G	0	rs117977601	0.980723
rs145013992	10	69733697	A	G	0	rs117977601	0.980723
rs17533770	10	69734439	C	T	0	rs117977601	0.980723
rs112750745	10	69598134	C	T	0	rs117977601	0.983356
rs117109244	10	69599355	A	C	0	rs117977601	0.983356
rs117914317	10	69604264	T	C	0	rs117977601	0.983356
rs150856057	10	69599615	T	G	0	rs117977601	0.983356
rs2894056	10	69614373	C	G	0	rs117977601	0.983356
rs7922567	10	69622152	G	C	0	rs117977601	0.983356
rs116843273	10	69655960	T	G	0	rs117977601	0.986164
rs117045979	10	69689102	C	T	0	rs117977601	0.986164
rs117372673	10	69709769	T	C	0	rs117977601	0.986164
rs117386117	10	69689323	G	A	0	rs117977601	0.986164
rs117924879	10	69653446	A	G	0	rs117977601	0.986164
rs141835695	10	69686024	T	C	0	rs117977601	0.986164
rs144430697	10	69654978	T	G	0	rs117977601	0.986164
rs34234131	10	69649495	A	G	0	rs117977601	0.986164
rs35871298	10	69663318	T	G	0	rs117977601	0.986164
rs35889696	10	69654709	T	C	0	rs117977601	0.986164
rs36084238	10	69661539	A	G	0	rs117977601	0.986164
rs41307561	10	69696103	T	G	0	rs117977601	0.986164
rs117166082	10	69765990	C	T	0	rs117977601	0.97785
rs117303447	10	69763482	A	G	0	rs117977601	0.97785
rs117311764	10	69764605	A	G	0	rs117977601	0.97785
rs117168496	10	69587597	C	T	0	rs117977601	0.983352
rs117850520	10	69583400	G	A	0	rs117977601	0.983352
rs118129718	10	69581393	T	C	0	rs117977601	0.983352
rs148554127	10	69578943	G	T	0	rs117977601	0.983352
rs114436460	10	69710484	A	G	0	rs117977601	0.986133
rs41274094	10	69713871	A	G	0	rs117977601	0.986133
rs17634289	10	69575901	T	A	0	rs117977601	0.97521
rs113538518	10	69578459	A	G	0	rs117977601	0.969844
rs16924888	10	69575572	A	G	0	rs117977601	0.969844
rs11815381	10	69553615	A	G	1	rs11815381	1
rs16924881	10	69553494	C	T	0	rs11815381	1
rs114614897	10	69556080	G	A	0	rs11815381	0.88144
rs11815797	10	69554016	A	G	0	rs11815381	0.881907
rs148795946	10	69554345	A	C	0	rs11815381	0.881907
rs149107771	10	69555920	G	A	0	rs11815381	0.88144
rs150296579	10	69555770	T	C	0	rs11815381	0.88144
rs56927556	10	69555159	A	G	0	rs11815381	0.881907
rs77963915	10	69557265	C	T	0	rs11815381	0.88144
rs11916152	3	127449561	T	C	1	rs11916152	1
rs11966962	6	109051680	A	G	1	rs11966962	1
rs9480873	6	109052205	G	A	0	rs11966962	0.98955
rs9486941	6	109050449	C	T	0	rs11966962	0.988007
rs7748658	6	109049748	G	C	0	rs11966962	0.979054
rs2096243	6	109053712	A	G	0	rs11966962	0.973355
rs120432	7	106021572	T	G	1	rs120432	1
rs179882	7	106021207	T	C	0	rs120432	0.988333
rs6691831	1	11220180	G	A	0	rs12089366	0.933063
rs12089366	1	11220187	T	C	1	rs12089366	1
rs12041740	1	11236524	G	A	0	rs12089366	0.90475
rs4240892	1	11227864	C	T	0	rs12089366	0.90475
rs4845853	1	11243470	A	G	0	rs12089366	0.90475
rs2791644	1	11160674	C	T	0	rs12089366	0.924197
rs28729193	1	11180151	C	T	0	rs12089366	0.966702
rs10864490	1	11236410	A	C	0	rs12089366	0.97177
rs1057079	1	11205058	C	T	0	rs12089366	0.907848
rs4845852	1	11233559	C	T	0	rs12089366	0.907848
rs6674994	1	11239515	T	C	0	rs12089366	0.907848
rs2275527	1	11190646	A	G	0	rs12089366	0.966896
rs11121691	1	11181327	T	C	0	rs12089366	0.970024
rs1148478	1	11174067	A	T	0	rs12089366	0.970024
rs56803472	1	11179484	T	C	0	rs12089366	0.970024
rs1034528	1	11249132	C	G	0	rs12089366	0.905398
rs6701524	1	11198502	G	A	0	rs12089366	0.963703
rs1205593	1	11252716	T	C	0	rs12089366	0.971381
rs11121695	1	11229515	A	G	0	rs12089366	0.970161
rs11581010	1	11212458	G	A	0	rs12089366	0.970161
rs12097293	1	11197467	G	A	0	rs12089366	0.970161
rs12075896	1	11200350	A	C	0	rs12089366	0.970223
rs1417131	1	11191922	C	T	0	rs12089366	0.971784
rs2791643	1	11207269	C	T	0	rs12089366	0.966993
rs7553827	1	11222393	C	T	0	rs12089366	0.966993
rs11585553	1	11233814	A	G	0	rs12089366	0.97342
rs11121696	1	11238063	C	T	0	rs12089366	0.973469
rs12239187	1	11202411	C	T	0	rs12089366	0.973469
rs12112530	7	105821931	A	G	1	rs12112530	1
rs12196602	6	108922332	A	T	1	rs12196602	1
rs58157973	6	108921157	G	A	0	rs12196602	1
rs12200646	6	108897661	A	G	0	rs12196602	1
rs768024	6	108876108	A	G	0	rs12196602	0.99697
rs7746906	6	108878813	A	G	0	rs12196602	0.996978
rs12200544	6	108864364	G	T	0	rs12196602	0.990938
rs12196996	6	108984067	G	A	1	rs12196996	1
rs3800226	6	108988595	C	T	0	rs12196996	0.996048
rs73763159	6	108991686	T	G	0	rs12196996	0.996048
rs11153121	6	108982282	T	C	0	rs12196996	0.996087
rs3778586	6	108986606	A	G	0	rs12196996	0.916193
rs12212067	6	108981196	G	T	0	rs12196996	0.922961
rs7341233	6	108940280	C	T	0	rs12196996	0.838524
rs12192569	6	108933657	A	C	0	rs12196996	0.912297
rs12192758	6	108933808	A	G	0	rs12196996	0.912297
rs72942519	6	108934965	A	C	0	rs12196996	0.912297
rs11153120	6	108974453	A	C	0	rs12196996	0.906212
rs12154031	6	108974578	G	C	0	rs12196996	0.906212
rs12197634	6	108971656	C	G	0	rs12196996	0.906201
rs12202234	6	108939083	G	C	0	rs12196996	0.912839
rs12202049	6	108968677	C	G	0	rs12196996	0.899657
rs12202209	6	108960025	G	T	0	rs12196996	0.899657
rs12207868	6	108964885	G	A	0	rs12196996	0.899657
rs12213895	6	108951968	A	T	0	rs12196996	0.899657
rs17310529	6	108957530	C	T	0	rs12196996	0.899657
rs17598747	6	108941393	G	A	0	rs12196996	0.899657
rs72942595	6	108957432	A	G	0	rs12196996	0.899657
rs73763154	6	108955861	C	T	0	rs12196996	0.899657
rs12203834	6	108975562	T	C	0	rs12196996	0.84426
rs17069665	6	108941468	G	A	0	rs12196996	0.84427
rs12209092	6	108970680	G	A	0	rs12196996	0.886087
rs12203787	6	108975464	G	C	0	rs12196996	0.868091
rs7772662	6	108977107	G	A	0	rs12196996	0.847165
rs12198276	6	108871964	A	C	1	rs12198276	1
rs13220810	6	108913201	C	T	0	rs12198276	0.998371
rs71558326	6	108971060	T	G	0	rs12198276	0.969023
rs13207511	6	108953975	G	A	0	rs12198276	0.972761
rs12201330	6	160388560	G	C	1	rs12201330	1
rs8191693	6	160390603	C	G	0	rs12201330	0.985583
rs12202350	6	160379096	C	T	0	rs12201330	0.996284
rs76686939	6	160338775	C	A	0	rs12201330	0.996175
rs76778371	6	160418050	A	G	0	rs12201330	0.96394
rs79577746	6	160416770	A	G	0	rs12201330	0.96394
rs75474551	6	160409894	T	G	0	rs12201330	0.963954
rs12216486	6	160329616	A	G	0	rs12201330	0.984594
rs12208908	6	109048366	A	G	1	rs12208908	1
rs12246428	10	69640165	G	A	1	rs12246428	1
rs730821	10	69627759	C	T	0	rs12246428	0.998059
rs7918666	10	69598457	G	A	0	rs12246428	0.988385
rs7079628	10	69600792	A	G	0	rs12246428	0.980627
rs10997835	10	69617133	C	T	0	rs12246428	0.988422
rs10997839	10	69618896	C	G	0	rs12246428	0.988422
rs12256630	10	69605888	T	C	0	rs12246428	0.988422
rs12780228	10	69608658	A	C	0	rs12246428	0.988422
rs6480295	10	69598414	A	G	0	rs12246428	0.988422
rs7895833	10	69623057	G	A	0	rs12246428	0.988422
rs7903558	10	69598378	T	G	0	rs12246428	0.988422
rs1985797	10	69595972	G	A	0	rs12246428	0.980871
rs4746712	10	69591795	G	A	0	rs12246428	0.984539
rs7918428	10	69591262	A	C	0	rs12246428	0.984539
rs10997823	10	69587708	A	T	0	rs12246428	0.984537
rs7087595	10	69584850	A	G	0	rs12246428	0.984537
rs7100606	10	69583746	T	A	0	rs12246428	0.984537
rs962608	10	69583206	G	A	0	rs12246428	0.984537
rs79839293	10	69584713	A	G	0	rs12246428	0.982557
rs10997824	10	69590093	G	A	0	rs12246428	0.980721
rs1234216	10	89659153	A	T	1	rs1234216	1
rs555895	10	89720907	G	T	0	rs1234216	0.998596
rs1236816	10	89684214	A	C	0	rs1234216	1
rs1234224	10	89675296	G	A	0	rs1234216	1
rs1234225	10	89673569	T	C	0	rs1234216	1
rs1234213	10	89689321	A	G	0	rs1234216	1
rs2735343	10	89705429	C	G	0	rs1234216	0.998626
rs2673803	10	89699209	T	C	0	rs1234216	1
rs1234212	10	89608892	T	C	0	rs1234216	0.851716
rs2248293	10	89707265	C	T	0	rs1234216	0.998626
rs532678	10	89723342	T	C	0	rs1234216	0.998625
rs1903858	10	89653686	G	A	0	rs1234216	0.945829
rs1234220	10	89645473	G	A	1	rs1234220	1
rs580245	10	89742918	C	A	0	rs1234220	0.909834
rs1234223	10	89675590	C	G	0	rs1234220	1
rs647416	10	89746568	T	C	0	rs1234220	0.964562
rs500469	10	89753645	T	C	0	rs1234220	0.929366
rs809367	10	89741806	A	G	0	rs1234220	0.965822
rs1234221	10	89616479	C	A	1	rs1234221	1
rs12412656	10	89781890	G	A	1	rs12412656	1
rs12781238	10	89780013	C	G	0	rs12412656	0.996754
rs2078166	10	89790363	A	C	0	rs12412656	0.904298
rs12413500	10	89787489	T	C	0	rs12412656	0.904435
rs72816127	10	89788358	C	A	0	rs12412656	0.904367
rs12414916	10	89787412	A	T	0	rs12412656	0.904688
rs4933464	10	89785888	T	G	0	rs12412656	0.905213
rs4934374	10	89785953	G	A	0	rs12412656	0.905213
rs1414892	10	89783813	A	G	0	rs12412656	0.919277
rs12240758	10	89807339	T	C	0	rs12412656	0.846583
rs10159827	10	89812051	A	G	0	rs12412656	0.834925
rs7907255	10	89800969	A	T	0	rs12412656	0.870427
rs12264326	10	89799026	G	C	0	rs12412656	0.871845
rs11202635	10	89796186	T	C	0	rs12412656	0.880677
rs12416244	10	89765683	C	T	1	rs12416244	1
rs11202622	10	89764937	A	G	0	rs12416244	1
rs12417424	11	73751481	T	G	1	rs12417424	1
rs12528054	6	109077528	T	C	1	rs12528054	1
rs7755090	6	109074275	G	A	0	rs12528054	0.990769
rs9480877	6	109077940	A	C	0	rs12528054	1
rs545478	6	109076407	C	T	0	rs12528054	0.91638
rs1268147	6	109078098	C	T	0	rs12528054	0.917135
rs1268159	6	109075853	C	A	0	rs12528054	0.91471
rs565050	6	109074947	A	G	0	rs12528054	0.91394
rs1268160	6	109075953	T	C	0	rs12528054	0.916395
rs12532328	7	105791156	A	G	1	rs12532328	1
rs12531469	7	105789802	G	C	0	rs12532328	0.998326
rs176516	7	105789603	T	C	0	rs12532328	0.995034
rs12536500	7	50808033	T	C	1	rs12536500	1
rs2329424	7	50806534	C	A	0	rs12536500	0.884348
rs2329490	7	50803089	G	A	0	rs12536500	0.885864
rs2329491	7	50803191	G	A	0	rs12536500	0.885752
rs2329494	7	50804582	C	T	0	rs12536500	0.885752
rs4947828	7	50805115	T	G	0	rs12536500	0.885752
rs6593145	7	50805419	A	G	0	rs12536500	0.885752
rs7383871	7	50805865	C	A	0	rs12536500	0.885752
rs6968827	7	50802434	A	G	0	rs12536500	0.891944
rs7780348	7	50802570	G	A	0	rs12536500	0.89672
rs1962390	7	50806947	C	G	0	rs12536500	0.884392
rs17134002	7	50808087	A	G	0	rs12536500	0.883576
rs1962391	7	50807047	C	T	0	rs12536500	0.895238
rs7782797	7	50806754	C	A	0	rs12536500	0.895238
rs1024529	7	50812873	C	T	0	rs12536500	0.888108
rs12667674	7	105920059	T	G	1	rs12667674	1
rs17152828	7	105915780	T	C	0	rs12667674	0.981226
rs2072457	7	105909890	A	G	0	rs12667674	0.977759
rs6947766	7	105910666	T	C	0	rs12667674	0.977783
rs11977021	7	105928515	T	C	0	rs12667674	0.998278
rs181026405	7	105908285	C	T	0	rs12667674	0.98763
rs61330082	7	105926865	A	G	0	rs12667674	0.966358
rs10953505	7	105935125	A	C	0	rs12667674	0.97001
rs12669732	7	50883798	A	C	1	rs12669732	1
rs1268136	6	109092338	C	G	1	rs1268136	1
rs1268137	6	109092302	C	T	0	rs1268136	1
rs480397	6	109096377	C	T	0	rs1268136	1
rs490092	6	109095334	C	T	0	rs1268136	1
rs508108	6	109097052	T	A	0	rs1268136	1
rs1268155	6	109026347	T	C	1	rs1268155	1
rs12718572	7	50573325	T	C	1	rs12718572	1
rs3823674	7	50571996	T	C	0	rs12718572	0.931657
rs3807562	7	50566671	A	G	0	rs12718572	0.833541
rs4947581	7	50565967	A	G	0	rs12718572	0.833541
rs4947582	7	50566090	A	G	0	rs12718572	0.833541
rs3807566	7	50564204	T	G	0	rs12718572	0.896205
rs13234331	7	50560314	T	G	0	rs12718572	0.877397
rs4377913	7	50579162	C	G	0	rs12718572	0.946383
rs3807563	7	50566390	T	C	0	rs12718572	0.942126
rs12718574	7	50573848	C	G	0	rs12718572	0.9333
rs1470750	7	50576648	G	C	0	rs12718572	0.957745
rs12718819	7	50762685	A	G	1	rs12718819	1
rs12775367	10	89595905	T	C	1	rs12775367	1
rs34627899	10	89585561	A	C	0	rs12775367	0.965885
rs12775504	10	89595652	C	A	1	rs12775504	1
rs34525337	10	89591460	T	C	0	rs12775504	0.980033
rs34048487	10	89596281	A	G	0	rs12775504	0.989467
rs12777257	10	69546264	T	G	1	rs12777257	1
rs4745941	10	69547469	C	T	0	rs12777257	1
rs4746710	10	69547046	T	A	0	rs12777257	1
rs4746711	10	69547057	A	G	0	rs12777257	1
rs7920782	10	69546334	A	G	0	rs12777257	1
rs12777073	10	69546194	T	C	0	rs12777257	1
rs1535444	10	69551630	A	T	0	rs12777257	0.995684
rs1969735	10	69551465	A	C	0	rs12777257	0.995684
rs5000184	10	69550093	T	C	0	rs12777257	0.995684
rs7893852	10	69550587	C	T	0	rs12777257	0.995684
rs7897391	10	69551042	C	T	0	rs12777257	0.995684
rs1535443	10	69544698	G	A	0	rs12777257	1
rs1983767	10	69544642	C	T	0	rs12777257	1
rs2208691	10	69552901	A	G	0	rs12777257	0.995606
rs7901729	10	69551991	A	G	0	rs12777257	0.995654
rs12773026	10	69552590	T	G	0	rs12777257	0.995579
rs13062326	3	127302660	T	C	1	rs13062326	1
rs7624396	3	127330911	T	C	0	rs13062326	0.977989
rs4974445	3	127292788	C	T	0	rs13062326	1
rs13078702	3	127338517	G	A	0	rs13062326	0.977925
rs13066225	3	127491331	A	G	1	rs13066225	1
rs1332027	6	108798498	G	A	1	rs1332027	1
rs72938691	6	108804659	A	G	0	rs1332027	0.984994
rs75955333	6	108803434	C	A	0	rs1332027	0.984994
rs17069624	6	108852709	A	G	0	rs1332027	0.824687
rs12528058	6	108834497	G	A	0	rs1332027	0.934904
rs72940608	6	108823189	T	G	0	rs1332027	0.944633
rs72940604	6	108817507	G	A	0	rs1332027	0.944638
rs72940605	6	108818940	G	A	0	rs1332027	0.944638
rs12524656	6	108834529	T	C	0	rs1332027	0.935189
rs144143497	6	108835099	T	G	0	rs1332027	0.935189
rs145210287	6	108836846	T	C	0	rs1332027	0.935189
rs149477237	6	108834995	A	T	0	rs1332027	0.935189
rs56267696	6	108843883	A	G	0	rs1332027	0.932516
rs45465091	6	108841300	T	C	0	rs1332027	0.933134
rs72940610	6	108828040	G	T	0	rs1332027	0.932403
rs138112329	6	160487133	A	G	1	rs138112329	1
rs138757528	10	89613412	T	C	1	rs138757528	1
rs140188530	7	105940965	A	G	1	rs140188530	1
rs34692346	7	105935207	A	G	0	rs140188530	1
rs17152854	7	105933203	G	T	0	rs140188530	1
rs35609712	7	105933228	C	T	0	rs140188530	1
rs35533454	7	105930984	G	C	0	rs140188530	0.947726
rs35450052	7	105943718	T	C	0	rs140188530	0.963018
rs144216193	7	50641274	A	G	1	rs144216193	1
rs2329347	7	50648337	G	A	0	rs144216193	1
rs28648530	7	50655084	G	C	0	rs144216193	1
rs28722815	7	50654755	A	G	0	rs144216193	1
rs6955526	7	50638463	A	G	0	rs144216193	1
rs6593011	7	50632796	A	C	0	rs144216193	0.916533
rs145102049	7	50651117	T	G	1	rs145102049	1
rs139536078	7	50641187	G	A	0	rs145102049	0.987764
rs146203232	6	160521885	T	C	1	rs146203232	1
rs112201728	6	160551486	T	C	0	rs146203232	0.994961
rs12208357	6	160543148	T	C	0	rs146203232	0.990099
rs1468451	7	50694384	A	G	1	rs1468451	1
rs62447517	7	50689752	T	G	0	rs1468451	0.801611
rs55990920	7	50687531	T	C	0	rs1468451	0.814014
rs150177968	6	108782076	T	C	1	rs150177968	1
rs150831392	11	73665888	T	C	1	rs150831392	1
rs72982946	11	73622493	A	G	0	rs150831392	0.957633
rs1548608	7	50901533	A	G	1	rs1548608	1
rs1571631	6	108850101	C	T	1	rs1571631	1
rs6903501	6	108848121	C	T	0	rs1571631	0.987135
rs1670561	11	73601159	A	G	1	rs1670561	1
rs1466218	11	73589184	T	G	0	rs1670561	0.988905
rs1670560	11	73600167	A	G	0	rs1670561	0.988905
rs1792197	11	73585860	A	G	0	rs1670561	0.988905
rs137994746	11	73605826	A	G	0	rs1670561	0.988328
rs9651759	11	73602950	A	G	0	rs1670561	0.988625
rs1531001	11	73606963	A	G	0	rs1670561	0.988449
rs2886812	11	73605159	G	T	0	rs1670561	0.988449
rs3019137	11	73605637	A	T	0	rs1670561	0.988449
rs35133035	11	73604831	T	C	0	rs1670561	0.988449
rs127158	6	160323377	G	C	0	rs170219	0.975912
rs220732	6	160319230	G	C	0	rs170219	0.974394
rs220735	6	160311752	C	A	0	rs170219	0.974335
rs170219	6	160329423	G	A	1	rs170219	1
rs7767945	6	160330396	G	T	0	rs170219	1
rs4501449	6	160332433	C	T	0	rs170219	0.998557
rs9295115	6	160331643	G	T	0	rs170219	1
rs9295116	6	160332813	T	C	0	rs170219	1
rs9347362	6	160339319	A	G	0	rs170219	0.987147
rs1040574	6	160357037	G	T	0	rs170219	0.955952
rs6455677	6	160375345	C	G	0	rs170219	0.958606
rs765835	6	160372681	C	G	0	rs170219	0.958606
rs7742551	6	160342652	G	C	0	rs170219	0.982695
rs6455673	6	160354169	A	C	0	rs170219	0.974164
rs6939644	6	160354802	G	A	0	rs170219	0.974164
rs4140431	6	160353248	C	T	0	rs170219	0.97415
rs1015154	6	160392037	G	C	0	rs170219	0.927893
rs1015155	6	160392025	G	A	0	rs170219	0.927893
rs1003466	6	160356200	T	A	0	rs170219	0.961539
rs9355768	6	160365554	T	G	0	rs170219	0.961539
rs966043	6	160357540	T	G	0	rs170219	0.961539
rs6455672	6	160346153	A	G	0	rs170219	0.982623
rs6916919	6	160361809	T	C	0	rs170219	0.961508
rs9457795	6	160395632	G	A	0	rs170219	0.939867
rs3777421	6	160393386	C	A	0	rs170219	0.943081
rs17101804	10	89599749	G	T	1	rs17101804	1
rs17132534	11	73691774	C	T	1	rs17132534	1
rs3829897	7	50629764	T	G	0	rs17133878	0.903517
rs17133878	7	50620927	C	T	1	rs17133878	1
rs6962356	7	50621941	C	T	0	rs17133878	1
rs11974297	7	50618260	G	A	0	rs17133878	0.916482
rs6969081	7	50624505	T	A	0	rs17133878	0.942132
rs17133917	7	50709650	A	G	1	rs17133917	1
rs3819428	7	50716483	G	A	0	rs17133917	0.997472
rs73116810	7	50730192	T	G	0	rs17133917	0.984686
rs10464788	7	50713126	C	T	0	rs17133917	1
rs7806555	7	50707083	C	G	0	rs17133917	0.992383
rs2876869	7	50706178	T	C	0	rs17133917	0.983576
rs17152102	7	50768087	C	T	1	rs17152102	1
rs68153705	7	50767527	G	A	0	rs17152102	0.988471
rs7458787	7	50767094	C	T	0	rs17152102	0.988471
rs17152960	7	105998889	C	T	1	rs17152960	1
rs17200966	6	160503845	T	A	1	rs17200966	1
rs73025508	6	160515145	A	G	0	rs17200966	1
rs57570593	6	160472547	G	T	0	rs17200966	0.96846
rs8191863	6	160486083	G	A	0	rs17200966	1
rs73023690	6	160495245	T	G	0	rs17200966	1
rs8191888	6	160494068	T	C	0	rs17200966	1
rs10945650	6	160502763	C	A	0	rs17200966	0.822192
rs3777406	6	160496055	A	G	0	rs17200966	0.902402
rs28691144	6	160518367	C	T	0	rs17200966	0.901924
rs17203659	3	127469586	C	T	1	rs17203659	1
rs7651814	3	127470166	T	C	0	rs17203659	0.988
rs7122091	11	73670433	C	G	0	rs17244699	0.822222
rs17244699	11	73671785	G	C	1	rs17244699	1
rs1726764	11	73731664	T	C	1	rs1726764	1
rs1685325	11	73717025	C	T	0	rs1726764	0.982251
rs1685326	11	73717567	C	G	0	rs1726764	0.877691
rs17282181	3	127474541	A	G	1	rs17282181	1
rs17291068	6	108784556	G	A	1	rs17291068	1
rs17310472	11	73759619	C	T	1	rs17310472	1
rs4944877	11	73753671	A	G	0	rs17310472	0.907467
rs72984825	11	73729381	T	C	0	rs17310472	0.825872
rs17532874	6	108932004	C	T	1	rs17532874	1
rs176548	7	105799448	A	G	1	rs176548	1
rs4730143	7	105794912	C	T	0	rs176548	0.941958
rs176561	7	105805457	T	C	0	rs176548	0.983228
rs176546	7	105798572	T	C	0	rs176548	0.983105
rs176557	7	105803764	A	G	0	rs176548	1
rs176547	7	105798879	A	G	0	rs176548	0.979338
rs176549	7	105799707	T	G	0	rs176548	0.994801
rs176556	7	105803686	A	T	0	rs176548	0.979421
rs176553	7	105800933	C	A	0	rs176548	0.979421
rs176555	7	105801746	G	A	0	rs176548	0.979421
rs176550	7	105800153	C	A	0	rs176548	0.976842
rs176551	7	105800187	C	A	0	rs176548	0.976842
rs176566	7	105814205	A	C	1	rs176566	1
rs176565	7	105812856	A	T	0	rs176566	0.97731
rs176567	7	105815033	A	G	1	rs176567	1
rs10953494	7	105791161	T	A	0	rs176567	0.907481
rs176524	7	105797155	G	A	0	rs176567	0.963405
rs176525	7	105797526	A	T	0	rs176567	0.982415
rs176517	7	105791617	A	G	0	rs176567	0.859701
rs176518	7	105792823	T	C	0	rs176567	0.916905
rs176530	7	105801435	G	C	0	rs176567	0.988017
rs176558	7	105804053	A	T	0	rs176567	0.988017
rs176559	7	105804323	T	A	0	rs176567	0.988017
rs176519	7	105792923	G	A	0	rs176567	0.919474
rs176529	7	105800606	A	C	0	rs176567	0.986695
rs176526	7	105797905	T	C	0	rs176567	0.986492
rs176523	7	105795338	T	C	0	rs176567	0.90585
rs122452	7	105806598	C	T	0	rs176567	0.990677
rs10244612	7	105789800	T	C	0	rs176567	0.88786
rs176588	7	105827361	T	C	0	rs176567	0.84038
rs176578	7	105821846	C	T	0	rs176567	0.854263
rs7778295	7	105837397	A	C	0	rs176567	0.836196
rs176579	7	105822906	G	A	0	rs176567	0.85191
rs887882	7	105835283	G	A	0	rs176567	0.83198
rs176591	7	105834325	A	G	0	rs176567	0.831028
rs76735	7	105820158	C	T	0	rs176567	0.834065
rs176571	7	105818817	C	G	1	rs176571	1
rs176572	7	105818846	A	G	0	rs176571	1
rs55872530	7	105821252	A	T	0	rs176571	0.970262
rs56034868	7	105821255	A	C	0	rs176571	0.970262
rs176574	7	105818995	G	C	0	rs176571	0.974702
rs176575	7	105819701	C	T	0	rs176571	0.974671
rs176576	7	105819730	G	T	0	rs176571	0.974671
rs176573	7	105818985	C	T	1	rs176573	1
rs176582	7	105823983	A	T	1	rs176582	1
rs176577	7	105820364	A	G	0	rs176582	0.916696
rs176584	7	105825737	A	C	0	rs176582	0.916904
rs176583	7	105825350	A	T	0	rs176582	0.965766
rs176585	7	105826929	G	C	0	rs176582	0.965766
rs176586	7	105826947	C	T	0	rs176582	0.965766
rs176587	7	105827121	A	G	0	rs176582	0.965766
rs176568	7	105816502	A	G	0	rs176582	0.900458
rs176570	7	105818179	C	G	0	rs176582	0.956796
rs176580	7	105823101	T	C	0	rs176582	0.981344
rs176581	7	105823773	T	C	0	rs176582	0.963047
rs17702687	10	89585977	T	C	1	rs17702687	1
rs179863	7	106009721	C	T	1	rs179863	1
rs179887	7	106022470	C	G	1	rs179887	1
rs179883	7	106021254	A	G	0	rs179887	0.881216
rs179892	7	106023839	C	A	1	rs179892	1
rs179891	7	106023827	G	A	0	rs179892	0.821281
rs1819577	10	89827121	A	G	1	rs1819577	1
rs945559	10	89823147	A	G	0	rs1819577	0.99248
rs1855970	10	89822721	G	T	1	rs1855970	1
rs1819575	10	89826993	T	C	0	rs1855970	0.993143
rs1819576	10	89827001	G	C	0	rs1855970	0.993143
rs1855972	10	89827275	C	T	0	rs1855970	0.993143
rs1855971	10	89824247	G	A	0	rs1855970	0.964367
rs1867348	6	160456163	T	C	1	rs1867348	1
rs187775510	3	127456524	T	C	1	rs187775510	1
rs57065851	3	127457422	G	T	0	rs187775510	0.936629
rs59643207	3	127457421	G	C	0	rs187775510	0.936629
rs651647	3	127453291	C	T	0	rs187775510	0.937704
rs694605	3	127453147	G	C	0	rs187775510	0.937704
rs61540250	3	127449355	G	A	0	rs187775510	1
rs35632623	3	127452721	T	C	0	rs187775510	0.93188
rs796701	3	127452273	C	T	0	rs187775510	0.93188
rs2164754	3	127453155	A	G	0	rs187775510	0.937704
rs500104	3	127453288	T	C	0	rs187775510	0.936995
rs73859592	3	127445910	A	G	0	rs187775510	1
rs1883965	1	11322156	A	G	1	rs1883965	1
rs4845860	1	11324193	A	G	0	rs1883965	1
rs2253213	1	11265785	A	G	0	rs1883965	0.952278
rs4845854	1	11261929	T	C	0	rs1883965	0.891887
rs7554251	1	11317932	T	C	0	rs1883965	0.964613
rs1010447	1	11269796	T	C	0	rs1883965	0.958269
rs2016559	1	11269917	G	T	0	rs1883965	0.958269
rs4845982	1	11271576	T	C	0	rs1883965	0.958269
rs7540890	1	11278289	T	C	0	rs1883965	0.952455
rs6670821	1	11308762	T	C	0	rs1883965	0.960063
rs1212929	1	11295868	A	G	0	rs1883965	0.952651
rs1205592	1	11305663	C	T	0	rs1883965	0.955764
rs11121702	1	11293147	C	T	0	rs1883965	0.961497
rs7541998	1	11293200	C	T	0	rs1883965	0.961497
rs7517155	1	11325330	T	A	0	rs1883965	0.933301
rs2746637	1	11275588	A	G	0	rs1883965	0.958331
rs7526649	1	11278163	C	T	0	rs1883965	0.958331
rs11121704	1	11293959	C	T	0	rs1883965	0.961597
rs11121708	1	11307253	G	C	0	rs1883965	0.961597
rs11121710	1	11313244	T	C	0	rs1883965	0.961597
rs12036364	1	11304242	A	G	0	rs1883965	0.961597
rs1883964	1	11294942	T	A	0	rs1883965	0.961597
rs2024627	1	11298790	T	C	0	rs1883965	0.961597
rs4845859	1	11304873	A	G	0	rs1883965	0.961597
rs6679878	1	11306882	A	G	0	rs1883965	0.961597
rs6697896	1	11301196	C	G	0	rs1883965	0.961597
rs718206	1	11294474	T	A	0	rs1883965	0.961597
rs7524202	1	11297762	T	C	0	rs1883965	0.961597
rs12029823	1	11286745	T	C	0	rs1883965	0.958326
rs2746639	1	11292881	A	G	0	rs1883965	0.958571
rs1064261	1	11288758	G	A	0	rs1883965	0.958558
rs10779751	1	11284336	A	G	0	rs1883965	0.958558
rs12032364	1	11286872	G	T	0	rs1883965	0.958558
rs12739368	1	11288247	T	C	0	rs1883965	0.958558
rs4845984	1	11285574	A	G	0	rs1883965	0.958558
rs2746638	1	11278125	T	C	0	rs1883965	0.958052
rs7542591	1	11323901	C	G	0	rs1883965	0.932163
rs11121711	1	11317661	A	T	0	rs1883965	0.961597
rs7525957	1	11318236	C	T	0	rs1883965	0.961597
rs2295080	1	11322628	G	T	0	rs1883965	0.933135
rs2300092	1	11266464	T	C	0	rs1883965	0.894834
rs2295079	1	11322565	C	G	0	rs1883965	0.93326
rs2024625	1	11292753	A	G	0	rs1883965	0.989363
rs2300089	1	11290341	C	G	0	rs1883965	0.958486
rs2300093	1	11266392	G	C	0	rs1883965	0.893459
rs12120734	1	11262020	A	G	0	rs1883965	0.892891
rs11121703	1	11293792	A	C	0	rs1883965	0.958594
rs11121706	1	11302065	G	A	0	rs1883965	0.958594
rs1135172	1	11301714	A	G	0	rs1883965	0.958594
rs6661859	1	11301063	T	C	0	rs1883965	0.958594
rs6686835	1	11305316	G	A	0	rs1883965	0.958594
rs11121698	1	11267283	C	T	0	rs1883965	0.893459
rs2300091	1	11266711	C	T	0	rs1883965	0.893459
rs2335398	1	11270171	C	T	0	rs1883965	0.893459
rs12752896	1	11288348	G	C	0	rs1883965	0.955565
rs4845985	1	11288618	G	A	0	rs1883965	0.955565
rs4845986	1	11288633	G	C	0	rs1883965	0.955565
rs10864495	1	11292666	T	A	0	rs1883965	0.896733
rs4845856	1	11274547	T	C	0	rs1883965	0.893612
rs742824	1	11274022	G	A	0	rs1883965	0.893612
rs7549109	1	11278813	G	C	0	rs1883965	0.893612
rs2300094	1	11266044	C	T	0	rs1883965	0.890242
rs10864496	1	11315706	G	A	0	rs1883965	0.896991
rs2076657	1	11318763	C	G	0	rs1883965	0.896991
rs2092642	1	11317320	C	T	0	rs1883965	0.896991
rs4845858	1	11304720	C	T	0	rs1883965	0.896991
rs4845987	1	11306279	G	C	0	rs1883965	0.896991
rs7517041	1	11317977	G	C	0	rs1883965	0.896991
rs7544489	1	11299511	C	T	0	rs1883965	0.896991
rs4845988	1	11319587	A	G	0	rs1883965	0.896908
rs2076655	1	11289161	G	A	0	rs1883965	0.892764
rs12124983	1	11286178	T	C	0	rs1883965	0.894171
rs7543400	1	11283964	C	G	0	rs1883965	0.894171
rs12730522	1	11284091	G	A	0	rs1883965	0.894058
rs11121712	1	11320329	G	C	0	rs1883965	0.922117
rs11121713	1	11320350	G	A	0	rs1883965	0.922224
rs189096348	6	160348673	T	A	1	rs189096348	1
rs28895687	6	160348670	C	T	0	rs189096348	1
rs55908089	6	160348699	T	A	0	rs189096348	1
rs56015448	6	160348696	C	T	0	rs189096348	1
rs9365116	6	160348647	T	A	0	rs189096348	1
rs7769472	6	160537289	G	A	0	rs190143270	0.978924
rs1867351	6	160543123	C	T	0	rs190143270	0.979107
rs3822841	6	160548433	G	A	0	rs190143270	0.979137
rs3798173	6	160556022	T	G	0	rs190143270	0.967015
rs190143270	6	160547249	T	G	1	rs190143270	1
rs4709400	6	160543610	G	C	0	rs190143270	0.879465
rs6935207	6	160541173	A	G	0	rs190143270	0.879465
rs6900842	6	160535652	G	C	0	rs190143270	0.872424
rs756488	7	106021673	G	T	0	rs1986970	0.875026
rs1986970	7	106017414	T	C	1	rs1986970	1
rs2188278	7	106016311	G	A	0	rs1986970	0.900775
rs1071963	7	106017159	G	T	0	rs1986970	0.894624
rs2006915	7	50881449	C	T	1	rs2006915	1
rs6593199	7	50880181	G	C	0	rs2006915	0.818888
rs1015573	7	50881795	A	G	0	rs2006915	0.975058
rs2006923	7	50881386	T	C	0	rs2006915	0.815596
rs2006926	7	50881363	C	T	0	rs2006915	0.984494
rs2007567	11	73738289	T	C	1	rs2007567	1
rs826033	11	73778943	G	A	0	rs2007567	0.900306
rs826039	11	73782965	A	G	0	rs2007567	0.962694
rs1726735	11	73789777	G	T	0	rs2007567	0.961389
rs826061	11	73792723	C	T	0	rs2007567	0.961389
rs826062	11	73787381	A	G	0	rs2007567	0.958814
rs826066	11	73786462	T	C	0	rs2007567	0.96125
rs4944038	11	73783478	T	A	0	rs2007567	0.952561
rs10898954	11	73790243	T	C	0	rs2007567	0.921313
rs4944036	11	73781714	A	G	0	rs2007567	0.913732
rs4944878	11	73783437	C	T	0	rs2007567	0.921423
rs6592545	11	73785119	C	A	0	rs2007567	0.921423
rs7121868	11	73784616	G	A	0	rs2007567	0.921423
rs4453265	11	73785326	C	T	0	rs2007567	0.920158
rs2044859	7	50612562	G	A	1	rs2044859	1
rs3779074	7	50612202	A	G	0	rs2044859	1
rs2049814	10	89787275	A	G	1	rs2049814	1
rs2051897	7	50853801	T	G	1	rs2051897	1
rs2301925	7	50849576	A	G	0	rs2051897	0.997871
rs4947888	7	50855620	C	T	0	rs2051897	0.997871
rs6593182	7	50855847	G	A	0	rs2051897	0.997871
rs12718928	7	50866921	A	G	0	rs2051897	0.997857
rs7794164	7	50848086	A	G	0	rs2051897	0.995737
rs10239980	7	50844013	T	C	0	rs2051897	0.995723
rs2051894	7	50845313	C	G	0	rs2051897	0.995723
rs4947873	7	50848622	C	G	0	rs2051897	0.995737
rs7809357	7	50878598	G	C	0	rs2051897	0.965142
rs7809362	7	50878601	G	C	0	rs2051897	0.965142
rs10278363	7	50836032	C	T	0	rs2051897	0.983017
rs4947861	7	50835893	C	T	0	rs2051897	0.983017
rs10272063	7	50826838	T	C	0	rs2051897	0.982968
rs12665949	7	50870148	G	C	0	rs2051897	0.989358
rs7808929	7	50873730	A	T	0	rs2051897	0.974559
rs3779072	7	50770629	C	T	0	rs2051897	0.851057
rs7783789	7	50875448	T	C	0	rs2051897	0.964033
rs2529399	7	50776614	G	A	0	rs2051897	0.85506
rs2715119	7	50777491	C	T	0	rs2051897	0.85506
rs1978208	7	50785448	C	T	0	rs2051897	0.85432
rs7794299	7	50783191	A	G	0	rs2051897	0.865939
rs2058014	7	50757867	C	T	1	rs2058014	1
rs2299153	7	50759893	C	T	0	rs2058014	1
rs933360	7	50758245	C	T	0	rs2058014	0.976641
rs2237490	7	50757541	C	G	0	rs2058014	0.9797
rs2214963	7	50762742	C	A	0	rs2058014	1
rs2190502	7	50763624	T	G	0	rs2058014	1
rs4521715	7	50769251	G	A	0	rs2058014	0.990364
rs2329489	7	50768153	C	T	0	rs2058014	0.990366
rs4947806	7	50782211	T	C	0	rs2058014	0.948007
rs10265504	7	50786050	A	G	0	rs2058014	0.944873
rs13311390	7	50782919	G	C	0	rs2058014	0.946444
rs11763072	7	50783567	G	C	0	rs2058014	0.946433
rs11763778	7	50783647	G	A	0	rs2058014	0.946433
rs77820757	7	50783509	C	T	0	rs2058014	0.946433
rs2067913	11	73611478	G	C	1	rs2067913	1
rs2074778	7	50694429	A	G	1	rs2074778	1
rs2299150	7	50689952	G	A	0	rs2074778	0.857699
rs7385456	7	50694027	A	G	0	rs2074778	0.873664
rs2108350	7	50800169	T	C	1	rs2108350	1
rs6593140	7	50798133	C	T	0	rs2108350	0.997457
rs6593142	7	50798691	A	G	0	rs2108350	1
rs6973119	7	50799141	C	A	0	rs2108350	1
rs962508	7	50801330	C	G	0	rs2108350	1
rs2329492	7	50803581	G	A	0	rs2108350	1
rs4947432	7	50785133	T	C	0	rs2108350	0.977094
rs3800999	7	50811142	T	C	0	rs2108350	0.994805
rs4947446	7	50818546	G	A	0	rs2108350	0.992145
rs4947835	7	50814754	T	C	0	rs2108350	0.992145
rs4947837	7	50815711	C	T	0	rs2108350	0.992145
rs4947842	7	50819395	T	A	0	rs2108350	0.992145
rs1024532	7	50813970	C	A	0	rs2108350	0.992144
rs4947444	7	50817465	T	C	0	rs2108350	0.992144
rs4947836	7	50815015	C	T	0	rs2108350	0.992144
rs6945302	7	50814596	T	C	0	rs2108350	0.992144
rs6978627	7	50814555	A	C	0	rs2108350	0.992144
rs990358	7	50817372	T	C	0	rs2108350	0.992144
rs10216232	7	50789189	A	G	0	rs2108350	1
rs2529400	7	50774621	T	C	0	rs2108350	0.971494
rs2715102	7	50771163	G	A	0	rs2108350	0.971494
rs2715105	7	50775549	A	G	0	rs2108350	0.971494
rs2715118	7	50777652	G	T	0	rs2108350	0.971494
rs4947804	7	50780091	G	C	0	rs2108350	0.971553
rs1548609	7	50873392	G	A	0	rs2108350	0.943913
rs7788180	7	50876001	T	C	0	rs2108350	0.943913
rs2529404	7	50766010	A	T	0	rs2108350	0.946097
rs4947891	7	50858150	C	T	0	rs2108350	0.943919
rs2190501	7	50767072	T	C	0	rs2108350	0.946202
rs2011899	7	50762045	T	A	0	rs2108350	0.893318
rs7783329	7	50864835	C	A	0	rs2108350	0.943947
rs757775	7	50823570	T	C	0	rs2108350	0.976796
rs6593171	7	50830471	A	G	0	rs2108350	0.961665
rs2529407	7	50757097	T	C	0	rs2108350	0.910008
rs977791	7	50759158	G	T	0	rs2108350	0.893704
rs1004402	7	50755208	A	C	0	rs2108350	0.910008
rs4947866	7	50844630	T	C	0	rs2108350	0.956388
rs2237488	7	50755995	G	A	0	rs2108350	0.909999
rs2715125	7	50756310	T	C	0	rs2108350	0.909999
rs2715134	7	50750056	C	T	0	rs2108350	0.900614
rs2237481	7	50748338	T	C	0	rs2108350	0.904551
rs4947886	7	50854893	A	G	0	rs2108350	0.946588
rs4947890	7	50856640	C	T	0	rs2108350	0.944163
rs886821	7	50743095	T	C	0	rs2108350	0.893416
rs2529409	7	50745919	C	T	0	rs2108350	0.897914
rs2301926	7	50849626	A	G	0	rs2108350	0.946385
rs2301927	7	50849669	T	G	0	rs2108350	0.946385
rs2190503	7	50742617	A	G	0	rs2108350	0.886506
rs2715110	7	50737202	T	C	0	rs2108350	0.884995
rs2715128	7	50742118	A	G	0	rs2108350	0.890078
rs2237469	7	50735005	C	T	0	rs2108350	0.879638
rs1019002	7	50810582	T	C	0	rs2108350	0.972045
rs2715146	7	50734630	A	G	0	rs2108350	0.878047
rs2110383	7	105873615	A	G	1	rs2110383	1
rs6949927	7	105868683	T	A	0	rs2110383	0.974853
rs68111385	7	105865393	A	C	0	rs2110383	0.943602
rs10085550	7	105864248	G	A	0	rs2110383	0.941492
rs7791378	7	105865194	A	G	0	rs2110383	0.907854
rs10953500	7	105864236	C	A	0	rs2110383	0.924133
rs2190496	7	50699235	G	C	1	rs2190496	1
rs6948959	7	50697051	G	A	0	rs2190496	0.988601
rs2715094	7	50730452	G	A	0	rs2190496	0.925804
rs2192383	7	105860188	T	C	1	rs2192383	1
rs2197296	6	160568997	A	G	1	rs2197296	1
rs2200614	11	73690663	A	G	1	rs2200614	1
rs220722	6	160326690	A	G	1	rs220722	1
rs220723	6	160326567	A	G	1	rs220723	1
rs220726	6	160324143	A	T	1	rs220726	1
rs220727	6	160323864	C	T	0	rs220726	0.990658
rs220734	6	160314691	G	A	0	rs220726	0.973806
rs170220	6	160322703	G	A	0	rs220726	0.973871
rs172698	6	160322560	G	A	0	rs220726	0.973871
rs220729	6	160323406	G	A	0	rs220726	0.973903
rs220724	6	160326268	A	G	0	rs220726	0.962721
rs220721	6	160328620	T	C	0	rs220726	0.958799
rs9347360	6	160335055	C	T	0	rs220726	0.944183
rs2024585	6	160335017	A	G	0	rs220726	0.944183
rs10214855	6	160332713	A	G	0	rs220726	0.953193
rs9457792	6	160388455	G	A	0	rs220726	0.852523
rs2092583	6	160387231	T	C	0	rs220726	0.929485
rs12183962	6	160388772	T	G	0	rs220726	0.851764
rs12665079	6	160352418	C	G	0	rs220726	0.890065
rs7767641	6	160352434	G	C	0	rs220726	0.890065
rs4709387	6	160382516	C	T	0	rs220726	0.934364
rs62442663	6	160380693	G	C	0	rs220726	0.934364
rs9457789	6	160380789	A	G	0	rs220726	0.934364
rs6918897	6	160340935	G	A	0	rs220726	0.894016
rs6455674	6	160369880	G	T	0	rs220726	0.863353
rs6455675	6	160369881	C	T	0	rs220726	0.863353
rs9457777	6	160352921	C	T	0	rs220726	0.891686
rs6901166	6	160368209	G	A	0	rs220726	0.881226
rs7749516	6	160369347	C	T	0	rs220726	0.881226
rs66801308	6	160347637	T	G	0	rs220726	0.893253
rs6455670	6	160344699	G	T	0	rs220726	0.893491
rs2206944	6	160343190	T	C	0	rs220726	0.89338
rs7757219	6	160388599	G	T	0	rs220726	0.807645
rs1040572	6	160357230	T	C	0	rs220726	0.878142
rs1040573	6	160357224	T	C	0	rs220726	0.878142
rs1159875	6	160364645	C	A	0	rs220726	0.878142
rs2342865	6	160367223	A	G	0	rs220726	0.878142
rs4709386	6	160360748	C	T	0	rs220726	0.878142
rs7747799	6	160361092	A	G	0	rs220726	0.878142
rs9456478	6	160363805	A	T	0	rs220726	0.878142
rs9456479	6	160364000	G	T	0	rs220726	0.878142
rs9456480	6	160364106	T	C	0	rs220726	0.878142
rs9457785	6	160365778	A	G	0	rs220726	0.878142
rs9457786	6	160365813	T	A	0	rs220726	0.878142
rs6455671	6	160345037	G	T	0	rs220726	0.893114
rs7768792	6	160361209	T	A	0	rs220726	0.877786
rs6920701	6	160358781	G	A	0	rs220726	0.878187
rs2013600	6	160370811	C	T	0	rs220726	0.876686
rs1001357	6	160373109	C	A	0	rs220726	0.881187
rs6939782	6	160378800	C	T	0	rs220726	0.881187
rs1883869	6	160383305	G	A	0	rs220726	0.880408
rs6455676	6	160370647	C	T	0	rs220726	0.88175
rs6939598	6	160371542	T	G	0	rs220726	0.88175
rs9456481	6	160371241	G	A	0	rs220726	0.883447
rs8191692	6	160390241	C	T	0	rs220726	0.802521
rs9457791	6	160387918	C	T	0	rs220726	0.876933
rs6910304	6	160381789	G	A	0	rs220726	0.88263
rs6936214	6	160379387	G	A	0	rs220726	0.880922
rs9456483	6	160381000	G	A	0	rs220726	0.880922
rs220736	6	160305715	C	G	1	rs220736	1
rs220737	6	160304876	A	G	0	rs220736	0.990845
rs6920795	6	160301107	A	G	0	rs220736	0.990845
rs6925266	6	160301057	T	C	0	rs220736	0.990845
rs6925782	6	160301289	T	C	0	rs220736	0.990845
rs6925813	6	160301358	T	C	0	rs220736	0.988534
rs10945643	6	160300367	T	C	0	rs220736	0.958506
rs10945644	6	160300406	G	A	0	rs220736	0.958506
rs7775903	6	160294519	G	A	0	rs220736	0.958367
rs9365111	6	160299505	G	A	0	rs220736	0.958367
rs12214477	6	160300175	C	T	0	rs220736	0.958371
rs10806722	6	160293321	A	C	0	rs220736	0.953919
rs7755603	6	160291905	C	T	0	rs220736	0.953528
rs10945642	6	160300220	T	C	0	rs220736	0.822628
rs2237440	7	50689284	A	G	1	rs2237440	1
rs2529395	7	50692038	C	T	0	rs2237440	0.976692
rs2237441	7	50689362	A	G	0	rs2237440	0.824422
rs1468450	7	50694457	A	G	0	rs2237440	0.956402
rs2237458	7	50728691	G	A	1	rs2237458	1
rs2237453	7	50721239	T	C	0	rs2237458	1
rs2715107	7	50716652	A	C	0	rs2237458	0.997456
rs2237454	7	50723933	A	G	0	rs2237458	0.991126
rs2529421	7	50716484	A	G	0	rs2237458	0.997461
rs2529391	7	50701352	A	C	0	rs2237458	0.963274
rs7794604	7	50708773	T	C	0	rs2237458	0.987318
rs2237463	7	50730001	A	G	0	rs2237458	1
rs2529383	7	50702278	G	A	0	rs2237458	0.9671
rs2237464	7	50731728	G	T	0	rs2237458	0.989768
rs2237447	7	50707844	T	C	0	rs2237458	0.98477
rs4947737	7	50700822	T	C	0	rs2237458	0.95446
rs2158919	7	50703556	C	T	0	rs2237458	0.97829
rs2158920	7	50703535	A	C	0	rs2237458	0.97829
rs77999160	7	50705387	G	A	0	rs2237458	0.97829
rs2237462	7	50729944	T	C	1	rs2237462	1
rs2237460	7	50729511	T	C	0	rs2237462	0.997154
rs2237452	7	50720858	T	C	0	rs2237462	0.988682
rs2282927	7	50720271	C	A	0	rs2237462	0.988682
rs2282928	7	50720320	T	C	0	rs2237462	0.988682
rs2282929	7	50720335	G	A	0	rs2237462	0.988682
rs4504586	7	50722460	G	C	0	rs2237462	0.991478
rs2237457	7	50726144	T	C	0	rs2237462	0.988682
rs2237465	7	50731802	C	T	0	rs2237462	0.994334
rs17133922	7	50715083	C	A	0	rs2237462	0.985827
rs737292	7	50718654	T	G	0	rs2237462	0.985827
rs886823	7	50717977	A	G	0	rs2237462	0.985827
rs3819432	7	50731070	T	C	0	rs2237462	0.997162
rs10261940	7	50718818	G	T	0	rs2237462	0.978727
rs2282926	7	50718075	A	G	0	rs2237462	0.978727
rs886822	7	50718022	A	G	0	rs2237462	0.978727
rs2237455	7	50724129	T	C	0	rs2237462	0.978784
rs3807547	7	50712820	C	T	0	rs2237462	0.985777
rs3901371	7	50700936	T	C	0	rs2237462	0.954328
rs6593077	7	50705770	A	C	0	rs2237462	0.949326
rs58587127	7	50712441	G	C	0	rs2237462	0.978669
rs17133918	7	50712272	T	C	0	rs2237462	0.982949
rs12530592	7	50701814	T	C	0	rs2237462	0.956153
rs11238265	7	50706771	C	T	0	rs2237462	0.950697
rs9886137	7	50706927	T	C	0	rs2237462	0.950697
rs2237442	7	50698549	G	A	0	rs2237462	0.952075
rs76969172	7	50704124	A	G	0	rs2237462	0.956244
rs2237448	7	50707858	C	T	0	rs2237462	0.967259
rs7792550	7	50707415	T	A	0	rs2237462	0.972789
rs7792811	7	50707558	T	A	0	rs2237462	0.972899
rs7797159	7	50707563	C	T	0	rs2237462	0.972899
rs3807546	7	50723256	C	A	0	rs2237462	0.834929
rs2237456	7	50724555	T	C	0	rs2237462	0.822277
rs2237467	7	50733316	A	G	1	rs2237467	1
rs2282930	7	50754679	A	G	0	rs2237467	0.908384
rs2237479	7	50746004	G	C	0	rs2237467	0.922367
rs55830086	7	50746141	C	G	0	rs2237467	0.922367
rs2237483	7	50748917	C	T	0	rs2237467	0.939466
rs757999	7	50746972	A	G	0	rs2237467	0.939466
rs2237485	7	50749870	A	G	0	rs2237467	0.937723
rs2237478	7	50745794	T	C	0	rs2237467	0.927265
rs2237471	7	50740065	C	T	0	rs2237467	0.973761
rs2237468	7	50734362	T	C	0	rs2237467	0.979404
rs2072235	7	50737384	T	C	0	rs2237467	0.979209
rs2237472	7	50741502	T	C	0	rs2237467	0.973526
rs2237473	7	50742937	A	G	0	rs2237467	0.960526
rs2237474	7	50743240	T	G	1	rs2237474	1
rs2240500	7	50737999	T	C	0	rs2237474	0.990538
rs2715135	7	50750128	T	G	0	rs2237474	0.989257
rs2244347	7	50739588	C	G	0	rs2237474	0.990589
rs2244479	7	50738987	C	T	0	rs2237474	0.990589
rs2529411	7	50738482	G	C	0	rs2237474	0.990589
rs2529415	7	50736662	C	T	0	rs2237474	0.985089
rs2237470	7	50736158	C	T	0	rs2237474	0.987802
rs2237477	7	50745307	T	C	1	rs2237477	1
rs2244092	10	89777788	A	G	1	rs2244092	1
rs2673829	10	89773022	T	C	0	rs2244092	0.991048
rs2785071	10	89772418	C	A	0	rs2244092	0.884692
rs2246682	7	105995428	T	G	1	rs2246682	1
rs2157819	7	105994898	T	C	0	rs2246682	1
rs2519671	7	105997424	A	G	0	rs2246682	1
rs2519672	7	105997164	A	C	0	rs2246682	0.99744
rs4538930	7	105990115	T	G	0	rs2246682	0.988477
rs139724100	7	106004058	T	C	0	rs2246682	0.985679
rs17356935	7	105997946	A	C	0	rs2246682	0.979568
rs2704957	7	105971716	T	C	0	rs2246682	0.94335
rs2392837	7	105973316	A	G	0	rs2246682	0.949664
rs2274776	6	108840870	G	A	1	rs2274776	1
rs7741074	6	108794906	A	G	0	rs2274776	0.982177
rs7742839	6	108790180	G	A	0	rs2274776	0.982226
rs12211704	6	108826357	T	G	0	rs2274776	0.981211
rs6924138	6	108832059	T	C	0	rs2274776	0.981211
rs9400236	6	108838017	G	C	0	rs2274776	0.981235
rs932934	6	108816921	G	A	0	rs2274776	0.97869
rs139459047	6	108795749	A	G	0	rs2274776	0.97095
rs12202169	6	108791307	A	C	0	rs2274776	0.970932
rs7760776	6	108794758	A	T	0	rs2274776	0.970776
rs9486892	6	108786063	T	C	0	rs2274776	0.933032
rs9480858	6	108788208	G	A	0	rs2274776	0.94385
rs6941571	6	108781898	T	C	0	rs2274776	0.933786
rs9486889	6	108781468	T	G	0	rs2274776	0.933745
rs2277070	6	160445793	G	A	1	rs2277070	1
rs80076880	6	160445349	C	G	0	rs2277070	1
rs9295120	6	160444992	A	C	0	rs2277070	1
rs9457812	6	160444011	G	A	0	rs2277070	1
rs9457811	6	160443861	T	C	0	rs2277070	1
rs8191754	6	160448324	G	C	0	rs2277070	1
rs9295121	6	160450299	T	A	0	rs2277070	1
rs2297356	6	160448462	A	G	0	rs2277070	1
rs3798187	6	160436203	C	T	0	rs2277070	0.986629
rs13218689	6	160459205	T	G	0	rs2277070	0.989315
rs8191750	6	160446598	G	A	0	rs2277070	0.994704
rs9457810	6	160442638	T	A	0	rs2277070	0.929014
rs9456494	6	160433848	A	G	0	rs2277070	0.919855
rs71565761	6	160441365	G	A	0	rs2277070	0.928724
rs9347382	6	160440734	A	T	0	rs2277070	0.928724
rs9456495	6	160433993	A	G	0	rs2277070	0.927517
rs9347381	6	160440172	C	A	0	rs2277070	0.928271
rs9365123	6	160439780	A	G	0	rs2277070	0.927812
rs2289185	3	127295759	A	G	1	rs2289185	1
rs2299155	7	50760209	T	C	1	rs2299155	1
rs2299156	7	50764404	T	C	1	rs2299156	1
rs2304551	3	127388150	G	A	1	rs2304551	1
rs60534422	3	127353985	A	G	0	rs2304551	0.974033
rs115687667	3	127360045	A	G	0	rs2304551	0.974146
rs41266479	3	127294501	G	A	0	rs2304551	0.967886
rs2311739	10	89783421	G	A	1	rs2311739	1
rs10788577	10	89784182	A	G	0	rs2311739	0.966125
rs11202634	10	89795668	A	T	0	rs2311739	0.976228
rs7094771	10	89806294	T	C	0	rs2311739	0.972915
rs2329371	7	50615440	A	G	1	rs2329371	1
rs10276473	7	50612997	T	G	0	rs2329371	0.971302
rs3807555	7	50610569	G	A	0	rs2329371	0.96266
rs10277662	7	50594836	T	C	0	rs2329371	0.930835
rs9942686	7	50596381	A	G	0	rs2329371	0.930835
rs10239830	7	50603829	G	A	0	rs2329371	0.930633
rs10267323	7	50591424	G	A	0	rs2329371	0.930717
rs10271341	7	50591583	G	T	0	rs2329371	0.930717
rs12671474	7	50591395	A	C	0	rs2329371	0.930717
rs7776816	7	50583534	A	G	0	rs2329371	0.930548
rs3779078	7	50610918	T	C	0	rs2329371	0.933209
rs28889020	7	50582584	C	A	0	rs2329371	0.930464
rs3807556	7	50610536	A	G	0	rs2329371	0.934706
rs11575320	7	50605298	T	C	0	rs2329371	0.932506
rs3735273	7	50596864	T	C	0	rs2329371	0.86168
rs6950777	7	50597056	A	G	0	rs2329371	0.86168
rs1376524	7	50563582	G	A	0	rs2329371	0.907157
rs4948205	7	50557774	G	A	0	rs2329371	0.907976
rs6963996	7	50559300	T	C	0	rs2329371	0.907976
rs7790758	7	50561544	G	A	0	rs2329371	0.907866
rs3807558	7	50571022	A	G	0	rs2329371	0.906626
rs3807552	7	50610742	A	G	0	rs2329371	0.858125
rs2876829	7	50566762	C	T	0	rs2329371	0.908194
rs880029	7	50569927	G	C	0	rs2329371	0.908194
rs896307	7	50569060	T	C	0	rs2329371	0.908194
rs17733244	7	50575495	C	T	0	rs2329371	0.929966
rs2394438	10	69549867	G	A	1	rs2394438	1
rs2471891	10	89808714	G	A	1	rs2471891	1
rs479727	10	89809409	G	A	0	rs2471891	0.990342
rs534182	10	89810979	T	C	0	rs2471891	0.990342
rs559783	10	89810463	G	A	0	rs2471891	0.990342
rs812629	10	89808561	C	A	0	rs2471891	0.990342
rs588307	10	89808124	A	G	0	rs2471891	0.990314
rs563675	10	89807867	G	A	0	rs2471891	0.990266
rs683763	10	89807680	T	G	0	rs2471891	0.990266
rs677422	10	89812909	A	T	0	rs2471891	0.990295
rs624597	10	89803608	T	C	0	rs2471891	0.972316
rs2486922	1	11124885	T	C	1	rs2486922	1
rs743577	1	11119135	G	A	0	rs2486922	0.988733
rs1194820	1	11129259	T	G	0	rs2486922	0.990437
rs7533211	1	11132965	G	C	0	rs2486922	0.990437
rs2259886	1	11137778	C	T	0	rs2486922	0.988838
rs2748877	1	11129437	T	C	0	rs2486922	0.990407
rs2748878	1	11129434	T	C	0	rs2486922	0.990407
rs1211575	1	11118390	G	A	0	rs2486922	0.985337
rs11121688	1	11127422	C	G	0	rs2486922	0.99363
rs11576271	1	11127445	T	C	0	rs2486922	0.99363
rs1318348	1	11130418	A	G	0	rs2486922	0.99363
rs2039840	1	11125866	G	A	0	rs2486922	0.99363
rs2261217	1	11127764	C	A	0	rs2486922	0.99363
rs2261317	1	11124979	A	G	0	rs2486922	0.99363
rs2486920	1	11125050	T	C	0	rs2486922	0.99363
rs2486921	1	11124943	G	A	0	rs2486922	0.99363
rs2748880	1	11126432	C	G	0	rs2486922	0.99363
rs2791646	1	11133242	C	T	0	rs2486922	0.99363
rs2791647	1	11132801	G	A	0	rs2486922	0.99363
rs2791648	1	11132638	G	T	0	rs2486922	0.99363
rs2791649	1	11132561	A	G	0	rs2486922	0.99363
rs2791650	1	11132541	G	C	0	rs2486922	0.99363
rs2791658	1	11127871	A	G	0	rs2486922	0.99363
rs2791659	1	11126569	C	A	0	rs2486922	0.99363
rs2791661	1	11126399	C	T	0	rs2486922	0.99363
rs2802211	1	11132217	G	A	0	rs2486922	0.99363
rs6701726	1	11126941	C	T	0	rs2486922	0.99363
rs910660	1	11130643	A	G	0	rs2486922	0.99363
rs910661	1	11130116	C	A	0	rs2486922	0.99363
rs2748879	1	11126490	A	G	0	rs2486922	0.993618
rs2791660	1	11126517	C	T	0	rs2486922	0.993618
rs2791657	1	11128001	A	G	0	rs2486922	0.993596
rs11121687	1	11127350	A	G	0	rs2486922	0.991989
rs6655938	1	11127315	C	T	0	rs2486922	0.991991
rs6540963	1	11131433	T	C	0	rs2486922	0.992017
rs12569242	1	11127511	A	C	0	rs2486922	0.982318
rs2748876	1	11134157	T	G	0	rs2486922	0.923385
rs2015818	1	11170743	G	A	0	rs2486922	0.919766
rs6540964	1	11166302	C	T	0	rs2486922	0.917809
rs12027609	1	11138469	T	G	0	rs2486922	0.961359
rs2791653	1	11129848	A	G	0	rs2486922	0.92645
rs2791656	1	11128329	A	G	0	rs2486922	0.92645
rs1148480	1	11172006	A	G	0	rs2486922	0.922621
rs2261434	1	11170131	A	C	0	rs2486922	0.922912
rs2486918	1	11164937	C	T	0	rs2486922	0.922071
rs1148485	1	11148759	G	A	0	rs2486922	0.914141
rs1884429	1	11112836	T	C	0	rs2486922	0.908383
rs1148482	1	11151779	A	G	0	rs2486922	0.915995
rs2515088	11	73682867	A	T	1	rs2515088	1
rs642154	11	73684945	G	T	0	rs2515088	0.966382
rs643064	11	73684715	T	C	0	rs2515088	0.980187
rs619631	11	73699664	T	C	0	rs2515088	0.976709
rs681826	11	73699795	T	C	0	rs2515088	0.976709
rs7109266	11	73697538	A	G	0	rs2515088	0.977126
rs680786	11	73700055	T	C	0	rs2515088	0.976654
rs625347	11	73703786	A	G	0	rs2515088	0.970662
rs2519683	7	105983728	G	C	1	rs2519683	1
rs2519687	7	105981988	A	G	1	rs2519687	1
rs2529418	7	50734631	G	A	1	rs2529418	1
rs2244351	7	50739526	G	A	0	rs2529418	0.9936
rs2244372	7	50739151	G	A	0	rs2529418	0.9936
rs2244480	7	50738963	G	A	0	rs2529418	0.9936
rs2529410	7	50739833	A	G	0	rs2529418	0.9936
rs2529408	7	50746435	G	A	0	rs2529418	0.964312
rs2240499	7	50741702	G	A	0	rs2529418	0.997426
rs13241205	7	50750551	G	A	0	rs2529418	0.970785
rs2237484	7	50749106	G	A	0	rs2529418	0.977124
rs2715132	7	50749158	C	T	0	rs2529418	0.977124
rs1800504	7	50742180	C	T	0	rs2529418	0.98717
rs2244353	7	50739455	T	C	0	rs2529418	0.997439
rs730652	7	50746677	C	A	0	rs2529418	0.962214
rs2237476	7	50745025	G	A	0	rs2529418	0.9809
rs2529412	7	50738265	C	T	0	rs2529418	0.99232
rs2237480	7	50748314	G	A	0	rs2529418	0.96219
rs2237475	7	50744353	G	C	0	rs2529418	0.987189
rs2214964	7	50742545	C	T	0	rs2529418	0.990998
rs2237487	7	50753693	T	A	0	rs2529418	0.954164
rs2282931	7	50755514	T	G	0	rs2529418	0.954164
rs2237489	7	50756489	G	C	0	rs2529418	0.946537
rs13243873	7	50751242	T	C	0	rs2529418	0.961463
rs2529422	7	50713836	A	G	1	rs2529422	1
rs2237451	7	50716056	T	A	0	rs2529422	1
rs2529419	7	50721539	G	A	0	rs2529422	1
rs2715109	7	50714511	T	C	0	rs2529422	1
rs2715143	7	50723442	G	A	0	rs2529422	1
rs6974769	7	50713482	A	G	0	rs2529422	1
rs2715127	7	50727792	G	A	0	rs2529422	1
rs2529424	7	50706838	A	C	0	rs2529422	0.986234
rs2529423	7	50712759	A	G	0	rs2529422	1
rs2715096	7	50730008	A	G	0	rs2529422	0.994618
rs2237449	7	50708083	T	C	0	rs2529422	1
rs2237466	7	50731870	C	G	0	rs2529422	0.991928
rs2237461	7	50729681	A	G	0	rs2529422	0.994618
rs1468449	7	50698776	T	A	0	rs2529422	0.941074
rs2529393	7	50697279	A	C	0	rs2529422	0.930134
rs2190497	7	50697185	T	C	0	rs2529422	0.916281
rs2715117	7	50697621	T	C	0	rs2529422	0.921505
rs2539847	7	105951720	T	G	1	rs2539847	1
rs2619268	6	160625978	T	G	1	rs2619268	1
rs2632723	11	73713129	C	T	1	rs2632723	1
rs1685354	11	73713591	G	A	0	rs2632723	0.846018
rs2673813	10	89801899	T	G	1	rs2673813	1
rs2673814	10	89800871	T	C	0	rs2673813	0.997553
rs2673818	10	89794384	A	G	0	rs2673813	0.997543
rs2673819	10	89794331	G	A	0	rs2673813	0.997543
rs760177	10	89800100	G	A	0	rs2673813	0.997549
rs2248456	10	89792371	A	G	0	rs2673813	0.997538
rs2673820	10	89793243	G	A	0	rs2673813	0.997538
rs2673821	10	89793201	G	A	0	rs2673813	0.997538
rs2673822	10	89793086	C	G	0	rs2673813	0.997538
rs2673815	10	89796841	A	G	0	rs2673813	0.997547
rs2673817	10	89796787	T	C	0	rs2673813	0.997547
rs2673826	10	89807131	G	A	0	rs2673813	0.985332
rs2673824	10	89779324	C	T	1	rs2673824	1
rs1360950	10	89780150	A	G	0	rs2673824	0.942753
rs2673825	10	89778495	T	C	1	rs2673825	1
rs2673836	10	89639962	G	A	1	rs2673836	1
rs2735348	10	89762051	A	T	0	rs2673836	0.978044
rs2673802	10	89735084	A	G	0	rs2673836	0.993258
rs2735357	10	89662504	A	G	0	rs2673836	0.99315
rs2704999	7	106007820	C	T	1	rs2704999	1
rs7788116	7	105994512	C	A	0	rs2704999	0.804335
rs12672293	7	105992881	A	G	0	rs2704999	0.814273
rs2705009	7	106000604	T	C	0	rs2704999	0.8318
rs11543784	7	105999186	T	C	0	rs2704999	0.821738
rs145953157	7	106002624	C	T	0	rs2704999	0.824451
rs2705005	7	106001968	T	C	0	rs2704999	0.824451
rs2715126	7	50683678	G	A	1	rs2715126	1
rs4947406	7	50661735	T	G	0	rs2715126	0.872684
rs2715129	7	50681256	G	A	1	rs2715129	1
rs4947714	7	50677283	G	A	0	rs2715129	0.870137
rs2715140	7	50692711	T	A	1	rs2715140	1
rs2734827	11	73716277	A	G	1	rs2734827	1
rs2735350	10	89780384	C	G	1	rs2735350	1
rs719426	10	89780851	A	G	0	rs2735350	0.997314
rs2735352	10	89801554	C	T	1	rs2735352	1
rs10457180	6	108965039	G	A	0	rs2764264	0.963357
rs9400239	6	108977663	T	C	0	rs2764264	0.96437
rs13217795	6	108974098	C	T	0	rs2764264	0.964692
rs4946932	6	108974746	A	C	0	rs2764264	0.96471
rs2022464	6	108945370	A	C	0	rs2764264	0.972138
rs9398171	6	108983527	C	T	0	rs2764264	0.932144
rs2764264	6	108934461	C	T	1	rs2764264	1
rs4946936	6	109003321	T	C	0	rs2764264	0.888338
rs3800228	6	108996748	T	G	0	rs2764264	0.899262
rs2153960	6	108988184	G	A	0	rs2764264	0.895447
rs9398172	6	108994826	G	A	0	rs2764264	0.899593
rs9398173	6	109000316	T	C	0	rs2764264	0.908998
rs4946935	6	109000742	A	G	0	rs2764264	0.900789
rs4945816	6	109002042	C	T	0	rs2764264	0.900018
rs1935949	6	108999287	A	G	0	rs2764264	0.899922
rs1935951	6	108999101	G	A	0	rs2764264	0.899922
rs1935952	6	108998905	G	C	0	rs2764264	0.899922
rs3800229	6	108996963	G	T	0	rs2764264	0.899922
rs3800231	6	108998266	A	G	0	rs2764264	0.899922
rs9374040	6	108997435	G	A	0	rs2764264	0.899922
rs9400240	6	108997611	G	A	0	rs2764264	0.899922
rs35396874	6	108994433	C	T	0	rs2764264	0.899838
rs111727905	6	109005588	G	A	0	rs2764264	0.898421
rs2785070	10	89774578	C	T	1	rs2785070	1
rs2785078	10	89776074	C	T	0	rs2785070	0.997516
rs662115	10	89772989	T	C	0	rs2785070	0.998757
rs2785073	10	89765386	T	A	1	rs2785073	1
rs2785079	10	89782386	A	G	1	rs2785079	1
rs1556741	10	89783440	C	T	0	rs2785079	0.903534
rs2785080	10	89788889	G	C	1	rs2785080	1
rs2673823	10	89787367	A	G	0	rs2785080	0.848806
rs66924863	10	89818542	A	G	0	rs2785080	0.964405
rs56146807	10	89815601	A	T	0	rs2785080	0.964534
rs11202639	10	89813642	G	A	0	rs2785080	0.974014
rs2673812	10	89805207	T	G	0	rs2785080	0.983827
rs11202641	10	89818871	G	A	0	rs2785080	0.950258
rs2735353	10	89802409	A	G	0	rs2785080	0.985409
rs111241177	10	89809804	G	A	0	rs2785080	0.973845
rs2802288	6	108896215	A	G	1	rs2802288	1
rs2490272	6	108895386	C	T	0	rs2802288	0.989535
rs768023	6	108876002	G	A	0	rs2802288	0.985539
rs2764261	6	108927842	A	G	0	rs2802288	0.988051
rs2802290	6	108905680	G	A	0	rs2802288	0.990844
rs6911407	6	108867031	A	C	0	rs2802288	0.97017
rs2764265	6	108894438	C	T	0	rs2802288	0.986881
rs2253310	6	108888593	C	G	0	rs2802288	0.99079
rs2802292	6	108908518	G	T	0	rs2802288	0.990834
rs2802295	6	108926496	A	G	0	rs2802288	0.989358
rs1575676	6	108861264	T	C	0	rs2802288	0.970602
rs9384679	6	108864419	T	C	0	rs2802288	0.969423
rs28415418	7	50631427	G	T	1	rs28415418	1
rs7807335	7	50631862	A	C	0	rs28415418	0.919275
rs12666409	7	50634976	A	T	0	rs28415418	0.897026
rs68011952	7	50638128	T	C	0	rs28415418	0.897026
rs66792686	7	50651239	C	T	0	rs28415418	0.896898
rs10249420	7	50623451	G	C	0	rs28415418	0.888204
rs7779110	7	50625651	C	T	0	rs28415418	0.888204
rs7803440	7	50625632	T	C	0	rs28415418	0.88471
rs7803788	7	50625898	T	C	0	rs28415418	0.888204
rs7803903	7	50625945	T	C	0	rs28415418	0.88471
rs11976778	7	50655969	C	G	0	rs28415418	0.970981
rs10899748	7	50646089	A	G	0	rs28415418	0.967823
rs12673638	7	50635396	G	C	0	rs28415418	0.971298
rs56661863	7	50636792	A	G	0	rs28415418	0.971298
rs978784	7	50637429	A	G	0	rs28415418	0.971298
rs7790533	7	50641011	A	C	0	rs28415418	0.971236
rs12671598	7	50654168	C	T	0	rs28415418	0.971292
rs56105337	7	50634308	A	G	0	rs28415418	0.967877
rs2329346	7	50651516	A	G	0	rs28415418	0.971081
rs7790919	7	50648458	T	C	0	rs28415418	0.971081
rs1470747	7	50627009	T	C	0	rs28415418	0.887005
rs10265930	7	50627449	T	C	0	rs28415418	0.891766
rs28458270	7	50673857	A	G	1	rs28458270	1
rs28626771	7	50923196	A	C	1	rs28626771	1
rs17454681	7	50923571	T	C	0	rs28626771	0.998734
rs4947484	7	50930758	C	T	0	rs28626771	0.982256
rs10264737	7	50933370	C	T	0	rs28626771	0.972322
rs2161825	7	50932580	T	C	0	rs28626771	0.827331
rs35008384	7	50924391	G	C	0	rs28626771	0.920762
rs7781924	7	50907307	C	A	0	rs28626771	0.856734
rs6593252	7	50929594	A	G	0	rs28626771	0.905939
rs12718972	7	50928058	G	A	0	rs28626771	0.905939
rs6593249	7	50926250	A	G	0	rs28626771	0.905939
rs6593251	7	50929535	T	C	0	rs28626771	0.905939
rs9642401	7	50928077	C	A	0	rs28626771	0.905939
rs1023633	7	50931562	A	G	0	rs28626771	0.905497
rs7779063	7	50933039	A	G	0	rs28626771	0.905497
rs10267953	7	50911795	G	A	0	rs28626771	0.857009
rs17454517	7	50915776	A	G	0	rs28626771	0.858416
rs12718961	7	50914298	G	A	0	rs28626771	0.857283
rs10234720	7	50913125	T	C	0	rs28626771	0.857012
rs7350021	7	50912769	C	T	0	rs28626771	0.857012
rs10226465	7	50916316	G	C	0	rs28626771	0.869911
rs10233389	7	50914953	C	A	0	rs28626771	0.872201
rs2975113	10	89818987	G	A	1	rs2975113	1
rs2785066	10	89814565	A	G	0	rs2975113	0.992196
rs1122686	10	89814282	G	A	0	rs2975113	0.992189
rs2735355	10	89814412	C	A	0	rs2975113	0.992189
rs1537876	10	89813883	G	A	0	rs2975113	0.992184
rs679195	10	89813271	G	A	0	rs2975113	0.992184
rs2785067	10	89815170	A	T	0	rs2975113	0.99221
rs2785068	10	89815235	C	T	0	rs2975113	0.99221
rs489027	10	89816679	A	G	0	rs2975113	0.99221
rs4934376	10	89814925	G	A	0	rs2975113	0.99221
rs494437	10	89816116	A	G	0	rs2975113	0.99221
rs618024	10	89816445	G	T	0	rs2975113	0.99221
rs2785069	10	89817274	T	C	0	rs2975113	0.994804
rs545138	10	89817829	T	C	0	rs2975113	0.994804
rs567061	10	89817756	A	G	0	rs2975113	0.994804
rs644260	10	89817740	T	C	0	rs2975113	0.994804
rs2982372	1	11372913	C	T	1	rs2982372	1
rs2993656	1	11371463	T	C	0	rs2982372	0.870133
rs3010223	1	11372638	G	A	0	rs2982372	0.920333
rs3010222	1	11326922	C	T	1	rs3010222	1
rs6671083	1	11325910	G	A	0	rs3010222	0.993168
rs1074078	1	11326788	T	C	0	rs3010222	1
rs6540965	1	11325521	G	C	0	rs3010222	0.993134
rs3101826	6	160584853	T	C	1	rs3101826	1
rs791198	6	160599396	T	C	0	rs3101826	0.924106
rs3120821	1	11396834	C	T	1	rs3120821	1
rs2993665	1	11395483	T	C	0	rs3120821	1
rs2993666	1	11395307	T	G	0	rs3120821	0.998687
rs3124629	1	11395071	G	T	0	rs3120821	0.998687
rs2993667	1	11395242	T	G	0	rs3120821	0.998685
rs2982380	1	11395283	A	C	0	rs3120821	0.998687
rs2993664	1	11395771	T	C	0	rs3120821	0.998687
rs2993668	1	11394782	C	T	0	rs3120821	1
rs2982376	1	11390336	T	C	0	rs3120821	0.920826
rs2982378	1	11393007	G	A	0	rs3120821	0.966767
rs34061103	7	50804205	C	G	1	rs34061103	1
rs56037894	7	50786253	A	G	0	rs34061103	1
rs71540259	7	50798764	A	G	0	rs34061103	1
rs71540258	7	50787915	T	C	0	rs34061103	1
rs17152120	7	50815054	T	C	0	rs34061103	0.981136
rs13236710	7	50809085	A	G	0	rs34061103	0.996381
rs35574823	7	50815456	C	T	0	rs34061103	0.989052
rs34408426	11	73697519	G	A	1	rs34408426	1
rs591758	11	73698060	C	G	0	rs34408426	1
rs632862	11	73693421	G	C	0	rs34408426	0.908847
rs2515087	11	73682872	T	C	0	rs34408426	0.892788
rs3019463	11	73697841	T	C	0	rs34408426	0.96951
rs659366	11	73694754	T	C	0	rs34408426	0.945538
rs586773	11	73696610	T	A	0	rs34408426	0.948168
rs34421818	3	127475427	G	A	1	rs34421818	1
rs34441321	6	108855086	C	T	1	rs34441321	1
rs3470	7	50558966	C	T	1	rs3470	1
rs6592952	7	50560255	C	A	0	rs3470	1
rs7802199	7	50558441	G	A	0	rs3470	1
rs12718558	7	50561104	T	A	0	rs3470	1
rs3779082	7	50568840	C	A	0	rs3470	1
rs3779083	7	50568823	G	A	0	rs3470	1
rs11575423	7	50562549	C	T	0	rs3470	0.944226
rs34821441	10	89645427	G	A	1	rs34821441	1
rs17106669	10	89654936	T	A	0	rs34821441	1
rs34370136	10	89633231	T	C	0	rs34821441	1
rs116998583	10	89667311	C	G	0	rs34821441	1
rs139980725	10	89661917	G	C	0	rs34821441	1
rs141207404	10	89658947	C	G	0	rs34821441	1
rs146755910	10	89667309	C	A	0	rs34821441	1
rs56014839	10	89663981	A	G	0	rs34821441	1
rs56378211	10	89668234	A	G	0	rs34821441	1
rs72814166	10	89668751	C	A	0	rs34821441	1
rs190311070	10	89702577	A	T	0	rs34821441	0.99358
rs35286623	10	89707496	T	A	0	rs34821441	0.99358
rs35596448	10	89721394	G	C	0	rs34821441	0.99358
rs72814183	10	89746419	G	T	0	rs34821441	0.967946
rs113219884	10	89753535	A	G	0	rs34821441	0.974056
rs72814184	10	89747403	C	G	0	rs34821441	0.974056
rs72814186	10	89747683	C	T	0	rs34821441	0.974056
rs72814188	10	89748102	A	C	0	rs34821441	0.974056
rs112221197	10	89747984	C	T	0	rs34821441	0.974056
rs72814190	10	89748243	G	A	0	rs34821441	0.974056
rs117802724	10	89760699	G	C	0	rs34821441	0.955639
rs145880085	10	89760458	T	A	0	rs34821441	0.955639
rs72814200	10	89757183	A	G	0	rs34821441	0.94922
rs72814201	10	89758184	A	G	0	rs34821441	0.94922
rs72814202	10	89760036	A	C	0	rs34821441	0.955639
rs72816104	10	89761172	T	C	0	rs34821441	0.955639
rs143268634	10	89765640	T	C	0	rs34821441	0.943131
rs112396388	10	89742873	A	T	0	rs34821441	0.986884
rs112089275	10	89767579	T	C	0	rs34821441	0.925129
rs55934143	10	89778392	C	T	0	rs34821441	0.887766
rs72816113	10	89773275	G	A	0	rs34821441	0.942121
rs72816109	10	89770011	T	A	0	rs34821441	0.941787
rs55780924	10	89775120	G	T	0	rs34821441	0.92343
rs35323240	10	89644226	G	C	1	rs35323240	1
rs17562384	10	89709416	C	T	0	rs35323240	0.998066
rs17431184	10	89720251	C	T	0	rs35323240	0.998067
rs2299939	10	89657150	A	C	0	rs35323240	0.988512
rs35883263	10	89592790	T	C	1	rs35883263	1
rs35992105	7	105873747	A	G	1	rs35992105	1
rs36101390	7	105873822	A	G	0	rs35992105	1
rs36107080	7	105873187	G	T	0	rs35992105	1
rs13224516	7	105884848	A	C	0	rs35992105	0.97788
rs13236748	7	105880915	A	G	0	rs35992105	0.981831
rs7799001	7	105871769	T	C	0	rs35992105	0.99164
rs7799554	7	105871950	A	G	0	rs35992105	0.99164
rs4730156	7	105931280	C	T	0	rs35992105	0.901926
rs13237989	7	105899073	T	C	0	rs35992105	0.970028
rs12537455	7	105931877	T	C	0	rs35992105	0.931854
rs11760790	7	105866558	A	C	0	rs35992105	0.99157
rs34686105	7	105869850	A	G	0	rs35992105	0.976534
rs2215818	7	105869259	A	T	0	rs35992105	0.976516
rs2058540	7	105916708	C	T	0	rs35992105	0.906813
rs4730154	7	105910408	G	A	0	rs35992105	0.90994
rs2098291	7	105900663	T	C	0	rs35992105	0.968269
rs34056375	7	105912217	T	C	0	rs35992105	0.904044
rs13240452	7	105912050	C	G	0	rs35992105	0.903776
rs36027225	10	69573846	G	A	1	rs36027225	1
rs34144591	10	69749443	A	T	0	rs36027225	0.991604
rs35148717	10	69746252	A	G	0	rs36027225	0.991604
rs12775694	10	69604002	A	C	0	rs36027225	0.99586
rs34674622	10	69616200	G	C	0	rs36027225	0.99586
rs35689145	10	69659767	A	G	0	rs36027225	0.99586
rs35223188	10	69775786	T	G	0	rs36027225	0.995845
rs3734181	6	160429883	G	A	1	rs3734181	1
rs9364541	6	160428137	C	T	0	rs3734181	0.998111
rs10945646	6	160409068	G	C	0	rs3734181	0.889029
rs3741139	11	73611520	G	A	1	rs3741139	1
rs1122373	11	73588240	A	G	0	rs3741139	0.981504
rs2010583	11	73587997	C	G	0	rs3741139	0.981504
rs7119602	11	73599800	C	G	0	rs3741139	0.981504
rs72982960	11	73668552	A	C	0	rs3758932	0.946333
rs11534587	11	73654735	A	G	0	rs3758932	0.963723
rs72982956	11	73661251	A	G	0	rs3758932	0.963723
rs9666440	11	73662363	G	A	0	rs3758932	0.960368
rs11235950	11	73633622	A	G	0	rs3758932	0.964036
rs11235951	11	73638858	T	C	0	rs3758932	0.963802
rs7927396	11	73611884	A	G	0	rs3758932	0.964036
rs3758932	11	73590653	A	G	1	rs3758932	1
rs3758933	11	73590734	A	G	0	rs3758932	1
rs3773155	3	127438528	G	A	1	rs3773155	1
rs9823660	3	127420749	G	C	0	rs3773155	0.867409
rs3777392	6	160556642	T	C	1	rs3777392	1
rs3781907	11	73716469	G	A	1	rs3781907	1
rs3798167	6	160567928	T	G	1	rs3798167	1
rs3798174	6	160552803	T	C	1	rs3798174	1
rs3798185	6	160463107	G	A	1	rs3798185	1
rs8191772	6	160461334	G	A	0	rs3798185	1
rs3777414	6	160461085	G	A	0	rs3798185	1
rs1036951	6	160460082	G	C	0	rs3798185	0.991729
rs1570070	6	160453978	G	A	0	rs3798185	1
rs4709392	6	160460362	A	G	0	rs3798185	0.955065
rs3798186	6	160447017	G	A	1	rs3798186	1
rs399919	6	160456020	A	G	0	rs3798186	0.962347
rs6455680	6	160447988	A	G	0	rs3798186	0.957001
rs3800227	6	108994161	A	G	1	rs3800227	1
rs3800232	6	108998953	T	C	1	rs3800232	1
rs3800230	6	108998128	G	T	0	rs3800232	1
rs61192764	6	108995187	G	A	0	rs3800232	1
rs3801266	7	105924250	C	T	1	rs3801266	1
rs2098290	7	105944471	C	T	0	rs3801266	0.930326
rs3818678	6	160577499	C	G	1	rs3818678	1
rs9295125	6	160578271	T	G	0	rs3818678	0.9884
rs3798164	6	160575202	A	G	0	rs3818678	0.987122
rs2297374	6	160575985	T	C	0	rs3818678	0.929511
rs1443844	6	160574802	G	A	0	rs3818678	0.943633
rs7750592	6	160569782	C	T	0	rs3818678	0.960395
rs9295122	6	160570013	T	C	0	rs3818678	0.961928
rs9295124	6	160570172	G	A	0	rs3818678	0.961928
rs9295123	6	160570114	A	G	0	rs3818678	0.961834
rs13212914	6	160570624	T	C	0	rs3818678	0.932978
rs4709401	6	160574027	T	C	0	rs3818678	0.975312
rs9347386	6	160571499	G	A	0	rs3818678	0.932997
rs4709402	6	160574037	T	C	0	rs3818678	0.97384
rs1382785	6	160573407	T	C	0	rs3818678	0.947715
rs9347388	6	160572557	A	T	0	rs3818678	0.941109
rs384167	6	160476267	A	G	1	rs384167	1
rs408889	6	160454552	A	C	1	rs408889	1
rs41430449	7	50798525	G	C	1	rs41430449	1
rs41522144	10	89788480	T	C	1	rs41522144	1
rs1414895	10	89794947	T	C	0	rs41522144	0.942588
rs17405354	10	89799809	T	G	0	rs41522144	0.942588
rs56372057	10	89792767	G	A	0	rs41522144	0.942588
rs4245555	7	50661409	C	T	1	rs4245555	1
rs4245556	7	50661661	T	C	0	rs4245555	0.965606
rs12540874	7	50664922	G	A	0	rs4245555	0.9696
rs4344399	10	89820152	A	G	1	rs4344399	1
rs435612	6	160463936	A	G	1	rs435612	1
rs4362170	11	73605409	G	T	1	rs4362170	1
rs1670545	11	73586112	G	C	0	rs4362170	1
rs7105293	11	73592195	G	A	0	rs4362170	1
rs1670558	11	73610110	C	A	0	rs4362170	0.996881
rs1792199	11	73588570	G	A	0	rs4362170	0.996774
rs3018335	11	73609011	C	T	0	rs4362170	0.996875
rs437127	6	160438730	C	G	1	rs437127	1
rs3798189	6	160435569	T	G	0	rs437127	0.990156
rs7748856	6	160432849	A	G	0	rs437127	0.982801
rs4709389	6	160433434	T	C	0	rs437127	0.964688
rs4451226	7	105872420	T	C	1	rs4451226	1
rs711438	7	105907311	G	A	0	rs4451226	0.938824
rs3779204	7	105919425	T	C	0	rs4451226	0.830689
rs4730153	7	105904150	A	G	0	rs4451226	0.851872
rs10447822	7	105906370	G	A	0	rs4451226	0.955984
rs2058539	7	105916637	C	A	0	rs4451226	0.928736
rs3801269	7	105898474	T	C	0	rs4451226	0.959654
rs4730152	7	105881398	T	C	0	rs4451226	0.959292
rs3801268	7	105898630	G	C	0	rs4451226	0.847739
rs10808150	7	105901292	A	G	0	rs4451226	0.849662
rs7807469	7	105916087	A	T	0	rs4451226	0.926264
rs4730155	7	105924143	T	C	0	rs4451226	0.834253
rs2160065	7	105873568	T	C	0	rs4451226	0.990914
rs10224373	7	105898066	T	A	0	rs4451226	0.959697
rs2891876	7	105868592	T	C	0	rs4451226	0.994804
rs10275206	7	105899405	C	T	0	rs4451226	0.949576
rs2041681	7	105901699	C	T	0	rs4451226	0.838893
rs1065322	7	105890298	A	C	0	rs4451226	0.971527
rs17373587	7	105929521	A	G	0	rs4451226	0.831933
rs2110385	7	105930019	T	G	0	rs4451226	0.832958
rs35387655	7	105929559	G	A	0	rs4451226	0.832958
rs7776987	7	105879974	A	G	0	rs4451226	0.974341
rs2016555	7	105878586	C	T	0	rs4451226	0.972636
rs3823744	7	105924802	C	G	0	rs4451226	0.815931
rs7455265	7	105932462	C	T	0	rs4451226	0.820086
rs4236582	7	105881273	C	T	0	rs4451226	0.85203
rs10953501	7	105887632	G	A	0	rs4451226	0.861658
rs11764463	7	105875903	C	T	0	rs4451226	0.869308
rs1013734	7	105878412	A	G	0	rs4451226	0.974208
rs10487820	7	105887559	G	A	0	rs4451226	0.849904
rs887881	7	105880890	A	G	0	rs4451226	0.854716
rs4382396	7	105877708	A	G	0	rs4451226	0.879098
rs10953506	7	105936643	C	T	0	rs4451226	0.811085
rs4730157	7	105934803	G	A	0	rs4451226	0.814467
rs6962583	7	105865607	G	T	0	rs4451226	0.956903
rs2891846	7	105881556	G	A	0	rs4451226	0.853403
rs12534383	7	105876653	C	T	0	rs4451226	0.867931
rs12534393	7	105876691	C	T	0	rs4451226	0.867931
rs11978071	7	105866426	A	T	0	rs4451226	0.946735
rs10953502	7	105892431	C	T	0	rs4451226	0.933763
rs3801270	7	105896742	A	G	0	rs4451226	0.832143
rs3801267	7	105918922	A	T	0	rs4451226	0.889842
rs2215817	7	105863890	T	C	0	rs4451226	0.928598
rs3801272	7	105896527	T	C	0	rs4451226	0.90467
rs2215816	7	105863250	T	C	0	rs4451226	0.928343
rs11770629	7	105863046	C	G	0	rs4451226	0.928324
rs10953503	7	105896813	A	G	0	rs4451226	0.904332
rs9034	7	105890056	A	G	0	rs4451226	0.916305
rs10240418	7	105871542	T	C	0	rs4451226	0.940614
rs12674432	7	105883804	A	G	0	rs4451226	0.920223
rs7456187	7	105885069	T	C	0	rs4451226	0.920223
rs2110384	7	105873690	G	A	0	rs4451226	0.930113
rs10261830	7	105879061	A	C	0	rs4451226	0.912158
rs6944744	7	105867862	A	G	0	rs4451226	0.935937
rs28605264	7	105875690	A	G	0	rs4451226	0.932104
rs4457643	10	69766138	G	T	1	rs4457643	1
rs10823124	10	69764589	A	C	0	rs4457643	0.990333
rs9633583	10	69765900	T	A	0	rs4457643	0.990333
rs10430469	10	69726697	C	T	0	rs4457643	0.990333
rs10430470	10	69726698	A	G	0	rs4457643	0.990333
rs10997893	10	69729895	C	T	0	rs4457643	0.990333
rs10997895	10	69736308	G	A	0	rs4457643	0.990333
rs11527388	10	69739625	C	T	0	rs4457643	0.990333
rs7903659	10	69746477	G	T	0	rs4457643	0.990333
rs138645114	10	69586392	G	T	0	rs4457643	0.863945
rs2039700	10	69715133	T	C	0	rs4457643	0.99025
rs12218640	10	69707692	T	C	0	rs4457643	0.985442
rs10823104	10	69653204	T	C	0	rs4457643	0.980678
rs10823108	10	69660494	A	G	0	rs4457643	0.980678
rs10823109	10	69666945	G	T	0	rs4457643	0.980678
rs10823112	10	69670816	G	A	0	rs4457643	0.980678
rs10823116	10	69683445	G	A	0	rs4457643	0.980678
rs10997863	10	69652738	A	G	0	rs4457643	0.980678
rs10997881	10	69696995	C	T	0	rs4457643	0.980678
rs2236319	10	69649220	G	A	0	rs4457643	0.980678
rs2273773	10	69666598	C	T	0	rs4457643	0.980678
rs34097879	10	69659597	T	C	0	rs4457643	0.980678
rs3818292	10	69666901	G	A	0	rs4457643	0.980678
rs4746723	10	69705727	A	T	0	rs4457643	0.980678
rs7096385	10	69664881	T	C	0	rs4457643	0.980678
rs737477	10	69647605	C	A	0	rs4457643	0.980678
rs7478614	10	69705134	G	A	0	rs4457643	0.980678
rs76408389	10	69703647	A	C	0	rs4457643	0.980673
rs10509291	10	69635204	A	T	0	rs4457643	0.956976
rs10823095	10	69628825	A	C	0	rs4457643	0.956976
rs10823098	10	69636888	A	G	0	rs4457643	0.956976
rs10823100	10	69641693	C	G	0	rs4457643	0.956976
rs12049646	10	69623984	C	T	0	rs4457643	0.956976
rs12360521	10	69614737	G	A	0	rs4457643	0.956976
rs16924913	10	69621695	T	C	0	rs4457643	0.956976
rs2273771	10	69597786	A	G	0	rs4457643	0.956976
rs3740053	10	69644335	G	A	0	rs4457643	0.956976
rs7092564	10	69632939	A	G	0	rs4457643	0.956976
rs2025161	10	69594384	A	G	0	rs4457643	0.956614
rs10997903	10	69767223	C	T	0	rs4457643	0.985127
rs4746722	10	69702375	G	T	0	rs4457643	0.975546
rs10823089	10	69590765	C	T	0	rs4457643	0.852832
rs3740051	10	69643959	G	A	0	rs4457643	0.951329
rs4469405	7	50669123	T	C	1	rs4469405	1
rs73129096	7	50670652	A	G	0	rs4469405	1
rs4947710	7	50673029	T	C	0	rs4469405	0.990079
rs76368571	7	50670210	C	T	0	rs4469405	1
rs73125208	7	50622894	A	G	0	rs4469405	0.963758
rs73125215	7	50623476	A	G	0	rs4469405	0.96376
rs73125225	7	50626109	T	C	0	rs4469405	0.96376
rs73129091	7	50668896	G	T	0	rs4469405	1
rs111820840	7	50602984	G	A	0	rs4469405	0.940919
rs118075313	7	50602153	T	G	0	rs4469405	0.940919
rs144175943	7	50602955	G	A	0	rs4469405	0.940919
rs11575282	7	50612707	A	G	0	rs4469405	0.947255
rs11575286	7	50612085	A	G	0	rs4469405	0.947255
rs2876830	7	50612901	A	G	0	rs4469405	0.947255
rs73129082	7	50664531	A	T	0	rs4469405	1
rs73129084	7	50665274	A	G	0	rs4469405	1
rs76371396	7	50666375	G	A	0	rs4469405	1
rs11575313	7	50606168	C	T	0	rs4469405	0.947255
rs11575321	7	50605107	G	C	0	rs4469405	0.947255
rs11575322	7	50605032	A	G	0	rs4469405	0.947255
rs3807553	7	50610613	T	C	0	rs4469405	0.947255
rs73123261	7	50606687	A	G	0	rs4469405	0.947255
rs73123264	7	50610094	A	G	0	rs4469405	0.947255
rs73123266	7	50610382	C	T	0	rs4469405	0.947255
rs73131006	7	50674831	G	A	0	rs4469405	1
rs73131008	7	50675336	G	C	0	rs4469405	1
rs73129088	7	50666410	A	G	0	rs4469405	1
rs116887855	7	50676479	C	T	0	rs4469405	1
rs11575338	7	50596623	A	G	0	rs4469405	0.941232
rs11575349	7	50595045	C	T	0	rs4469405	0.941232
rs2100279	7	50591493	T	C	0	rs4469405	0.941232
rs73123247	7	50598445	T	G	0	rs4469405	0.941232
rs73123249	7	50598463	G	T	0	rs4469405	0.941232
rs73123251	7	50599070	C	T	0	rs4469405	0.941232
rs73123254	7	50599569	A	C	0	rs4469405	0.941232
rs73123257	7	50599749	A	C	0	rs4469405	0.941232
rs77988733	7	50627516	A	G	0	rs4469405	0.970253
rs55834323	7	50673355	T	C	0	rs4469405	1
rs113712924	7	50615163	T	C	0	rs4469405	0.94754
rs1349491	7	50614076	T	C	0	rs4469405	0.94754
rs73123283	7	50615446	T	G	0	rs4469405	0.94754
rs73123285	7	50615533	T	C	0	rs4469405	0.947536
rs73123291	7	50618110	A	G	0	rs4469405	0.94754
rs17635123	7	50575975	C	T	0	rs4469405	0.832785
rs73121271	7	50575339	A	T	0	rs4469405	0.832785
rs78073499	7	50575316	A	G	0	rs4469405	0.832785
rs114274306	7	50583953	A	G	0	rs4469405	0.941067
rs117149681	7	50586585	T	C	0	rs4469405	0.941076
rs117463803	7	50585121	T	C	0	rs4469405	0.941067
rs73121282	7	50579063	C	A	0	rs4469405	0.941067
rs73121285	7	50579532	C	G	0	rs4469405	0.941067
rs73121287	7	50580140	A	G	0	rs4469405	0.941067
rs73121290	7	50580342	A	C	0	rs4469405	0.941067
rs73121292	7	50580889	G	C	0	rs4469405	0.941067
rs73123220	7	50589753	T	C	0	rs4469405	0.941076
rs78713462	7	50588877	C	A	0	rs4469405	0.941076
rs80052553	7	50580672	C	T	0	rs4469405	0.941067
rs67921963	7	50561525	C	A	0	rs4469405	0.811551
rs76469737	7	50559504	T	A	0	rs4469405	0.82317
rs1107742	7	50569036	A	G	0	rs4469405	0.824807
rs1107743	7	50569280	A	T	0	rs4469405	0.824807
rs11575410	7	50564078	A	C	0	rs4469405	0.819787
rs1470748	7	50568102	A	G	0	rs4469405	0.824807
rs2122817	7	50567679	T	C	0	rs4469405	0.824807
rs2329369	7	50569509	T	C	0	rs4469405	0.824807
[truncated: 1,803 more rows]
