# Supplementary material for: Lifestyle mediates the role of nutrient-sensing pathways in cognitive aging: cellular and epidemiological evidence
Source: Commun Biol. 2020 Apr 2;3:157. doi: 10.1038/s42003-020-0844-1 (PMC7118127; doi:10.1038/s42003-020-0844-1)
Supplement: Supplementary file 4 — Supplementary Data 2 [file 42003_2020_844_MOESM4_ESM.xlsx]

## Sheet: GEE_results_482snps_PAL (CSV 2)
SNP	Beta coefficient	L95:Lower confidence interval	U95:Upper confidence interval	p value	participants	q value following Benjamini Hochberg
rs497849	0.188524	0.104258	0.272791	1.16e-05	1286	0.0055902
rs782431	0.144496	0.07078	0.218212	0.000122065	1277	0.0294175
rs6439080	-0.135863	-0.213832	-0.0578945	0.000636949	1244	0.102336
rs7765486	-0.124759	-0.198399	-0.0511198	0.000898215	1269	0.108235
rs782448	0.123403	0.0490309	0.197775	0.0011453	1286	0.110407
rs1086573	0.117555	0.0431135	0.191996	0.00196709	1242	0.13056
rs10455868	-0.127128	-0.208136	-0.0461195	0.00209895	1267	0.13056
rs9285397	-0.155987	-0.255693	-0.0562802	0.00216698	1286	0.13056
rs9374035	0.115395	0.0389281	0.191862	0.00309838	1286	0.165935
rs62264113	0.152595	0.0474517	0.257738	0.00444732	1263	0.187831
rs1332027	0.188805	0.0582092	0.3194	0.0046025	1259	0.187831
rs717976	-0.113741	-0.192816	-0.0346651	0.004814	1245	0.187831
rs10953497	0.132221	0.039434	0.225007	0.00522225	1281	0.187831
rs3101826	0.100116	0.0295006	0.170731	0.00545567	1286	0.187831
rs13062326	-0.117699	-0.201474	-0.0339235	0.00589312	1270	0.189366
rs179887	0.097002	0.0247265	0.169278	0.00852482	1220	0.25681
rs73549968	0.162238	0.0395528	0.284924	0.00954508	1284	0.270631
rs2110383	0.109577	0.025929	0.193226	0.0102419	1253	0.274256
rs12667674	0.11119	0.0233634	0.199016	0.0130869	1261	0.331994
rs791183	-0.0892636	-0.160926	-0.0176016	0.0146299	1286	0.337495
rs6784784	0.110539	0.0217303	0.199348	0.0147042	1283	0.337495
rs1986970	0.0877071	0.0138082	0.161606	0.0200062	1236	0.438317
rs893293	0.0999646	0.0134457	0.186484	0.0235374	1264	0.493261
rs12532328	0.0970286	0.0114421	0.182615	0.0262811	1272	0.520039
rs9486916	-0.104331	-0.19678	-0.011882	0.026973	1286	0.520039
rs150177968	-0.144509	-0.27417	-0.0148481	0.0289293	1227	0.52636
rs609468	-0.0979515	-0.186142	-0.00976131	0.0294849	1261	0.52636
rs11815381	-0.153398	-0.293947	-0.0128499	0.0324198	1230	0.558083
rs7653663	-0.110828	-0.216358	-0.00529766	0.0395524	1286	0.657388
rs866255	-0.0805597	-0.158083	-0.00303644	0.0416732	1286	0.669549
rs34821441	-0.176757	-0.349911	-0.00360261	0.0454162	1277	0.671104
rs522611	0.0909119	0.000898507	0.180925	0.0477525	1286	0.671104
rs12777257	-0.0823482	-0.164161	-0.00053568	0.0485145	1275	0.671104
rs997980	-0.0842445	-0.167978	-0.00051104	0.0486139	1286	0.671104
rs117825767	0.160121	0.000770665	0.31947	0.0488981	1239	0.671104
rs11202604	-0.109946	-0.220605	0.000714163	0.0514927	1244	0.671104
rs6973843	0.122333	-0.000807089	0.245472	0.0515163	1286	0.671104
rs17101804	-0.143019	-0.289518	0.0034812	0.0556936	1224	0.697957
rs6927731	-0.110965	-0.224992	0.00306232	0.0564737	1263	0.697957
rs12198276	0.0829761	-0.00329583	0.169248	0.0594133	1271	0.7068
rs12246428	-0.0847841	-0.173318	0.00375003	0.0605208	1286	0.7068
rs12196602	0.101579	-0.0049317	0.20809	0.0615884	1276	0.7068
rs120432	0.0740455	-0.00461013	0.152701	0.0650199	1286	0.728828
rs3800232	0.102653	-0.00733405	0.21264	0.0673539	1284	0.737831
rs17203659	-0.0888142	-0.185871	0.00824205	0.072884	1255	0.773
rs57620885	0.126586	-0.0142196	0.267391	0.0780584	1239	0.773
rs507961	0.083085	-0.00944719	0.175617	0.0784262	1286	0.773
rs2619268	-0.0786491	-0.166597	0.00929862	0.0796413	1286	0.773
rs117977601	-0.0969107	-0.20592	0.0120983	0.0814261	1286	0.773
rs10128615	0.0858748	-0.0114138	0.183163	0.0836204	1284	0.773
rs6780384	0.0964082	-0.0150319	0.207848	0.0899579	1283	0.773
rs519007	0.0825807	-0.0129804	0.178142	0.0903098	1274	0.773
rs176571	0.0674684	-0.0107714	0.145708	0.0909966	1243	0.773
rs28415418	-0.069025	-0.149287	0.0112368	0.0918735	1267	0.773
rs2192383	0.06258	-0.0104969	0.135657	0.0932568	1286	0.773
rs3800227	-0.0711961	-0.154966	0.0125733	0.0957503	1280	0.773
rs79477424	0.123439	-0.0245151	0.271393	0.101999	1270	0.773
rs2785079	-0.0777943	-0.171236	0.0156472	0.102724	1286	0.773
rs457543	-0.138063	-0.305855	0.0297294	0.106804	1246	0.773
rs497897	0.0956436	-0.0220833	0.213371	0.111308	1286	0.773
rs1130861	-0.0918134	-0.206251	0.022624	0.115832	1286	0.773
rs664095	-0.0751562	-0.169075	0.0187621	0.116776	1285	0.773
rs220722	0.116212	-0.0292321	0.261657	0.117332	1286	0.773
rs10236515	-0.0599199	-0.135094	0.0152543	0.118222	1286	0.773
rs2515088	0.0804162	-0.0219437	0.182776	0.123604	1222	0.773
rs4947935	0.0641502	-0.017557	0.145857	0.123843	1249	0.773
rs2237458	0.0557782	-0.0155862	0.127143	0.12554	1272	0.773
rs140188530	-0.0817229	-0.186739	0.0232933	0.127194	1283	0.773
rs72938699	0.0881119	-0.0251335	0.201357	0.127259	1262	0.773
rs2704999	-0.0712825	-0.163211	0.0206459	0.128559	1286	0.773
rs561204	0.0692441	-0.0203974	0.158886	0.130023	1260	0.773
rs6466105	0.0547047	-0.0164118	0.125821	0.131636	1245	0.773
rs4947968	0.0587519	-0.0179329	0.135437	0.133188	1280	0.773
rs4709398	-0.0909919	-0.210219	0.0282353	0.134697	1227	0.773
rs35992105	-0.0580038	-0.13432	0.0183125	0.136307	1270	0.773
rs3120821	0.0580467	-0.0184953	0.134589	0.137175	1227	0.773
rs4947757	-0.0554337	-0.12868	0.0178126	0.137981	1272	0.773
rs73125211	0.112882	-0.0366501	0.262414	0.138978	1220	0.773
rs575957	-0.0743579	-0.173693	0.0249772	0.14233	1275	0.773
rs76960104	-0.104598	-0.245331	0.0361341	0.145184	1237	0.773
rs61062597	0.0874727	-0.0307819	0.205727	0.147112	1255	0.773
rs7085412	0.0576408	-0.0203221	0.135604	0.14731	1264	0.773
rs34061103	-0.0974915	-0.229526	0.0345427	0.147834	1277	0.773
rs984450	0.0611709	-0.0217605	0.144102	0.148258	1243	0.773
rs10997817	-0.0778224	-0.183929	0.0282847	0.150568	1286	0.773
rs1855970	-0.0739096	-0.175341	0.0275214	0.153237	1286	0.773
rs650284	0.0529919	-0.0199377	0.125922	0.154398	1270	0.773
rs4974413	-0.078651	-0.18712	0.0298179	0.155259	1281	0.773
rs10437752	0.0639693	-0.0244165	0.152355	0.15603	1284	0.773
rs17532874	-0.117113	-0.280658	0.0464314	0.160455	1264	0.773
rs6927268	0.0609157	-0.0246497	0.146481	0.162906	1286	0.773
rs3741139	0.118525	-0.0486272	0.285677	0.164588	1285	0.773
rs7804365	0.0510329	-0.0212432	0.123309	0.166382	1286	0.773
rs694103	0.0699182	-0.0291156	0.168952	0.16643	1284	0.773
rs17152102	-0.0859771	-0.207776	0.0358218	0.166496	1286	0.773
rs557544	-0.0573293	-0.139241	0.0245826	0.170131	1251	0.773
rs73188524	0.081637	-0.0354135	0.198687	0.171624	1258	0.773
rs9456505	-0.101691	-0.248208	0.0448253	0.173717	1274	0.773
rs2304551	-0.0752604	-0.183756	0.033235	0.173957	1266	0.773
rs34441321	-0.070918	-0.174962	0.0331263	0.181562	1236	0.773
rs10793068	0.0498532	-0.0235158	0.123222	0.182928	1286	0.773
rs587779	0.0729704	-0.0346776	0.180618	0.183977	1286	0.773
rs6926487	-0.0937438	-0.232915	0.0454275	0.186759	1271	0.773
rs73125288	-0.0506302	-0.125819	0.024559	0.1869	1277	0.773
rs719917	-0.0954015	-0.237777	0.0469745	0.189071	1286	0.773
rs2734827	-0.0505233	-0.125999	0.0249523	0.189512	1286	0.773
rs17200966	0.0618318	-0.030705	0.154369	0.190316	1272	0.773
rs73346517	0.0736344	-0.0368888	0.184157	0.191614	1277	0.773
rs10953493	-0.0535943	-0.134101	0.0269119	0.19196	1254	0.773
rs10762178	-0.0601353	-0.151595	0.0313244	0.197498	1286	0.773
rs10499961	-0.0715238	-0.180972	0.0379245	0.200247	1261	0.773
rs12208908	0.053417	-0.0286486	0.135483	0.202034	1286	0.773
rs28626771	-0.0510977	-0.130203	0.0280073	0.205493	1246	0.773
rs683369	0.0498004	-0.0276367	0.127238	0.207492	1286	0.773
rs10266015	0.049023	-0.0273055	0.125352	0.208089	1274	0.773
rs2277070	-0.0721037	-0.184569	0.0403613	0.208899	1280	0.773
rs176567	-0.0497764	-0.127786	0.0282327	0.211064	1231	0.773
rs73025559	-0.111021	-0.285283	0.0632422	0.211778	1269	0.773
rs3801266	-0.060313	-0.155041	0.034415	0.212058	1280	0.773
rs479504	0.057881	-0.0330284	0.14879	0.212064	1277	0.773
rs4646276	-0.0798146	-0.206154	0.046525	0.215633	1278	0.773
rs1548608	0.060084	-0.0350397	0.155208	0.21571	1286	0.773
rs2802288	-0.0481205	-0.124692	0.0284505	0.218043	1286	0.773
rs4344399	0.0553899	-0.0327487	0.143528	0.218044	1244	0.773
rs532228	0.0602714	-0.0356456	0.156188	0.218097	1259	0.773
rs4944871	-0.0486359	-0.126046	0.0287744	0.218157	1271	0.773
rs10997810	-0.0792552	-0.205534	0.0470238	0.218647	1265	0.773
rs2329371	-0.0537289	-0.139422	0.0319639	0.219106	1286	0.773
rs78778096	-0.0777183	-0.201815	0.0463782	0.219636	1229	0.773
rs2764264	-0.0488671	-0.127319	0.029585	0.222137	1286	0.773
rs9642563	0.0832306	-0.0504279	0.216889	0.22227	1226	0.773
rs6903540	0.0888451	-0.0538898	0.23158	0.222465	1239	0.773
rs609207	0.0426842	-0.0261098	0.111478	0.223944	1286	0.773
rs74956850	-0.048539	-0.127148	0.0300695	0.226181	1243	0.773
rs4974448	-0.0433161	-0.113477	0.0268453	0.226256	1250	0.773
rs4646272	-0.0828438	-0.217465	0.0517771	0.227757	1273	0.773
rs10898950	0.0549921	-0.0344823	0.144467	0.228342	1286	0.773
rs4362170	0.0509629	-0.0325232	0.134449	0.231519	1277	0.773
rs7634643	-0.0491119	-0.129689	0.0314651	0.232234	1257	0.773
rs73025532	0.0881432	-0.0564746	0.232761	0.232243	1238	0.773
rs782451	-0.0447809	-0.118417	0.0288553	0.233281	1270	0.773
rs138757528	-0.0860369	-0.228916	0.0568426	0.237904	1265	0.773
rs893294	-0.0543282	-0.144648	0.0359919	0.238416	1243	0.773
rs2394438	-0.0968606	-0.258207	0.0644861	0.23934	1278	0.773
rs12196996	0.0769955	-0.052164	0.206155	0.242642	1260	0.773
rs6918436	-0.0463902	-0.124394	0.0316136	0.243757	1264	0.773
rs811036	-0.0926935	-0.249327	0.0639398	0.246089	1277	0.773
rs9486900	-0.0533986	-0.144005	0.0372075	0.24804	1282	0.773
rs664706	-0.0662521	-0.178884	0.0463798	0.248949	1264	0.773
rs4603211	0.0503787	-0.0356675	0.136425	0.251155	1286	0.773
rs7807340	0.0895772	-0.0634409	0.242595	0.251221	1225	0.773
rs9355763	-0.065258	-0.176865	0.046349	0.25178	1234	0.773
rs644205	-0.0526259	-0.143025	0.0377737	0.253866	1286	0.773
rs2519687	0.0626551	-0.0450828	0.170393	0.254353	1248	0.773
rs2200614	-0.049169	-0.133794	0.0354559	0.254784	1248	0.773
rs644992	-0.0443813	-0.120795	0.0320323	0.254964	1215	0.773
rs2982372	-0.0489582	-0.133318	0.0354016	0.255335	1241	0.773
rs176582	-0.0594865	-0.162066	0.0430926	0.255697	1244	0.773
rs2673825	-0.0441492	-0.120337	0.0320382	0.256047	1286	0.773
rs11202576	-0.05238	-0.143038	0.0382778	0.257448	1286	0.773
rs13066225	0.0521419	-0.0382467	0.142531	0.258201	1286	0.773
rs17152960	0.0411659	-0.0325006	0.114832	0.273396	1253	0.813092
rs9320270	0.0627808	-0.0507347	0.176296	0.278367	1232	0.813092
rs8191829	0.0459994	-0.0375255	0.129524	0.280399	1260	0.813092
rs2529422	-0.0583671	-0.164762	0.0480275	0.282268	1274	0.813092
rs2519683	-0.0406026	-0.114942	0.0337365	0.284388	1246	0.813092
rs7793185	0.0783542	-0.0655642	0.222273	0.28593	1280	0.813092
rs11966962	0.0424503	-0.0358941	0.120795	0.288231	1280	0.813092
rs4451226	-0.0416886	-0.119146	0.0357691	0.291474	1286	0.813092
rs2246682	-0.0392215	-0.112121	0.0336783	0.291646	1269	0.813092
rs8191890	0.061143	-0.0526108	0.174897	0.292109	1286	0.813092
rs4457643	-0.0764032	-0.219319	0.0665121	0.294719	1273	0.813092
rs7810039	-0.0507379	-0.145988	0.0445123	0.296461	1260	0.813092
rs566192	-0.0523907	-0.150801	0.0460197	0.296743	1232	0.813092
rs17133878	-0.0416353	-0.119911	0.0366408	0.297166	1274	0.813092
rs72938695	0.0619416	-0.0549053	0.178788	0.298798	1259	0.813092
rs3798185	-0.0458987	-0.132629	0.0408312	0.299615	1284	0.813092
rs150831392	-0.0623159	-0.180227	0.0555957	0.30027	1233	0.813092
rs80225290	0.091143	-0.0820538	0.26434	0.302339	1229	0.814121
rs688359	-0.038582	-0.112414	0.0352502	0.30573	1286	0.81678
rs9486917	0.0560039	-0.0520666	0.164074	0.30977	1261	0.81678
rs80254170	0.0595343	-0.0553992	0.174468	0.309982	1228	0.81678
rs7934784	0.0386117	-0.0361319	0.113355	0.311293	1262	0.81678
rs72982975	-0.0409349	-0.120259	0.038389	0.3118	1280	0.81678
rs10256211	-0.0478091	-0.141407	0.0457883	0.31675	1265	0.824959
rs4709383	0.0746684	-0.0721446	0.221481	0.318839	1254	0.824959
rs72626376	-0.0524648	-0.155881	0.0509514	0.320057	1284	0.824959
rs220726	0.0472299	-0.0466812	0.141141	0.324268	1222	0.831368
rs17133917	-0.0366732	-0.109858	0.0365117	0.32602	1263	0.831436
rs8191794	-0.0865867	-0.260573	0.0874001	0.329353	1286	0.834963
rs146203232	0.0602954	-0.0612418	0.181833	0.330867	1228	0.834963
rs117880377	-0.0708505	-0.214665	0.0729644	0.334247	1263	0.838755
rs408889	0.0392619	-0.0409112	0.119435	0.337136	1259	0.838755
rs61853411	-0.0568882	-0.173164	0.0593872	0.33759	1258	0.838755
rs34421818	-0.0611178	-0.188424	0.0661888	0.346723	1247	0.851645
rs11153123	0.0403082	-0.0439936	0.12461	0.348678	1286	0.851645
rs10499695	-0.0343833	-0.106605	0.037838	0.350757	1286	0.851645
rs6914842	-0.0362489	-0.112473	0.0399753	0.35129	1263	0.851645
rs7809758	0.0363803	-0.0403366	0.113097	0.35265	1286	0.851645
rs555772	0.0394946	-0.0439159	0.122905	0.35338	1273	0.851645
rs384167	-0.0422931	-0.133108	0.0485221	0.361357	1286	0.861216
rs4934368	0.0379295	-0.0438705	0.119729	0.363443	1249	0.861216
rs2486922	0.0403831	-0.046897	0.127663	0.364481	1248	0.861216
rs78070341	-0.0752635	-0.237937	0.0874096	0.364498	1244	0.861216
rs2471891	0.0355136	-0.0417461	0.112773	0.367618	1263	0.86435
rs3818678	0.0318842	-0.0379394	0.101708	0.37078	1276	0.867554
rs11238325	-0.0379893	-0.122072	0.0460938	0.375865	1270	0.875203
rs61853364	0.0364279	-0.0449886	0.117844	0.38051	1241	0.881759
rs616990	-0.0491893	-0.15979	0.0614116	0.383371	1264	0.882225
rs60767324	-0.0581152	-0.189384	0.0731537	0.385543	1270	0.882225
rs73025542	0.0422214	-0.0532895	0.137732	0.386252	1269	0.882225
rs75033338	0.048168	-0.0612045	0.15754	0.388033	1278	0.882225
rs4646283	-0.0426451	-0.140572	0.0552816	0.393359	1286	0.88734
rs10466010	-0.0438731	-0.145533	0.0577869	0.397625	1286	0.88734
rs2067913	0.043329	-0.0572634	0.143921	0.398531	1284	0.88734
rs4946923	-0.0339107	-0.112693	0.044872	0.398865	1248	0.88734
rs117890390	-0.0627492	-0.209142	0.083644	0.400839	1253	0.88734
rs2244092	0.0314787	-0.0423175	0.105275	0.40312	1286	0.88734
rs10793067	0.0319114	-0.043013	0.106836	0.403834	1224	0.88734
rs935986	0.0345481	-0.0467701	0.115866	0.40501	1223	0.88734
rs10509412	0.032309	-0.044191	0.108809	0.407792	1286	0.889393
rs61854363	0.0501928	-0.0698208	0.170206	0.412374	1279	0.890652
rs2108350	0.0454858	-0.064032	0.155004	0.415621	1286	0.890652
rs59744560	-0.0409219	-0.139542	0.0576983	0.416051	1274	0.890652
rs112613914	-0.0398168	-0.136118	0.0564846	0.41772	1284	0.890652
rs12201330	0.0499788	-0.071186	0.171144	0.418818	1244	0.890652
rs2044859	-0.0308142	-0.106077	0.044449	0.422286	1281	0.890652
rs179863	-0.0291704	-0.100466	0.0421248	0.422591	1286	0.890652
rs628031	0.0291973	-0.0424623	0.100857	0.424527	1286	0.890652
rs1234216	-0.0304322	-0.10629	0.0454257	0.431691	1278	0.890652
rs2190496	-0.0313929	-0.110215	0.0474291	0.435026	1272	0.890652
rs55947362	-0.0548815	-0.19298	0.0832171	0.436027	1262	0.890652
rs35883263	-0.0625804	-0.22041	0.0952495	0.43707	1244	0.890652
rs62481378	0.0467587	-0.0712229	0.16474	0.437282	1259	0.890652
rs2237462	-0.0310861	-0.110478	0.0483057	0.442817	1273	0.890652
rs187775510	0.0601096	-0.0937994	0.214019	0.443984	1260	0.890652
rs179892	0.0386095	-0.0608595	0.138078	0.446785	1286	0.890652
rs7940614	0.0585364	-0.0960446	0.213118	0.457961	1281	0.890652
rs4947465	0.0397299	-0.0653012	0.144761	0.458448	1224	0.890652
rs998203	-0.0300317	-0.109889	0.0498253	0.461065	1243	0.890652
rs4469405	0.0470994	-0.0783953	0.172594	0.46197	1266	0.890652
rs7096511	0.041886	-0.0713324	0.155104	0.468381	1286	0.890652
rs10226937	-0.0333909	-0.12413	0.0573478	0.47075	1283	0.890652
rs58458113	0.0336461	-0.0582186	0.125511	0.472841	1251	0.890652
rs650903	0.0614348	-0.106559	0.229428	0.473518	1275	0.890652
rs2299156	0.0332881	-0.0580327	0.124609	0.474945	1270	0.890652
rs2715129	-0.0321522	-0.120469	0.0561644	0.475505	1286	0.890652
rs6915349	-0.0262341	-0.0987894	0.0463212	0.47852	1273	0.890652
rs62270464	0.0445822	-0.0802029	0.169367	0.483769	1272	0.890652
rs220736	0.037967	-0.0689614	0.144895	0.486469	1250	0.890652
rs10887755	0.0356216	-0.0648826	0.136126	0.487255	1286	0.890652
rs2237440	-0.0262427	-0.100559	0.0480731	0.48886	1258	0.890652
rs9347367	-0.0316941	-0.121621	0.0582327	0.489698	1260	0.890652
rs144216193	-0.0352305	-0.135992	0.0655307	0.493154	1278	0.890652
rs12536500	-0.0310886	-0.120723	0.0585454	0.496628	1286	0.890652
rs4934377	-0.0283362	-0.110125	0.0534528	0.497105	1281	0.890652
rs4709393	-0.0307162	-0.119472	0.0580392	0.497574	1239	0.890652
rs35323240	0.0304497	-0.0575876	0.118487	0.497828	1285	0.890652
rs435612	0.0442668	-0.0845435	0.173077	0.500584	1286	0.890652
rs9457843	0.0373275	-0.0714426	0.146098	0.501183	1286	0.890652
rs7808025	0.0307492	-0.0592915	0.12079	0.503274	1267	0.890652
rs7773429	-0.0308963	-0.121412	0.0596189	0.50348	1220	0.890652
rs10806724	0.0251653	-0.0490756	0.0994061	0.506449	1256	0.890652
rs4946938	0.0521144	-0.101857	0.206086	0.507077	1286	0.890652
rs6934383	-0.0341559	-0.135183	0.0668712	0.507555	1286	0.890652
rs654993	0.0235584	-0.0462823	0.093399	0.508523	1286	0.890652
rs10997812	0.0480655	-0.094521	0.190652	0.508798	1227	0.890652
rs6923730	-0.025993	-0.1035	0.0515136	0.510978	1263	0.890652
rs74644777	0.0524608	-0.103973	0.208895	0.510993	1243	0.890652
rs6593115	0.0488453	-0.0971242	0.194815	0.511909	1247	0.890652
rs67009481	0.0441637	-0.0879952	0.176323	0.512484	1251	0.890652
rs4944874	-0.0267678	-0.106873	0.0533375	0.512501	1269	0.890652
rs60457547	-0.0240603	-0.0966202	0.0484995	0.515743	1251	0.890652
rs763092	0.0318599	-0.0648255	0.128545	0.518369	1276	0.890652
rs7780360	-0.0261123	-0.105381	0.0531559	0.5185	1282	0.890652
rs7760445	0.0253227	-0.0515881	0.102234	0.518716	1264	0.890652
rs2074778	0.0242457	-0.0496635	0.0981549	0.520242	1257	0.890652
rs113045253	-0.0382117	-0.15532	0.0788964	0.522474	1286	0.890652
rs7777754	-0.0268396	-0.109299	0.0556203	0.523504	1243	0.890652
rs62920960	0.0333499	-0.0692996	0.135999	0.524264	1249	0.890652
rs12412656	0.0262266	-0.0551974	0.107651	0.527835	1237	0.890652
rs10490920	0.0348856	-0.0736931	0.143464	0.528868	1282	0.890652
rs6944090	0.0272539	-0.0578697	0.112378	0.530311	1284	0.890652
rs36027225	0.0473585	-0.100847	0.195564	0.531111	1262	0.890652
rs2632723	-0.0284121	-0.117468	0.0606435	0.531765	1241	0.890652
rs9365124	-0.0336258	-0.139069	0.0718176	0.531943	1236	0.890652
rs7076964	0.024186	-0.0518066	0.100179	0.532756	1286	0.890652
rs11235937	0.0308711	-0.066511	0.128253	0.534377	1286	0.890652
rs2058014	-0.026465	-0.110125	0.0571949	0.53524	1283	0.890652
rs699138	-0.0235945	-0.0983219	0.051133	0.536014	1286	0.890652
rs10788569	-0.0285409	-0.119339	0.062257	0.537831	1280	0.890652
rs1867348	-0.0440649	-0.185149	0.0970191	0.540427	1286	0.890652
rs2673836	0.0267488	-0.0592062	0.112704	0.5419	1263	0.890652
rs1726764	0.0218328	-0.048617	0.0922826	0.543575	1286	0.890652
rs1234221	-0.0276037	-0.117019	0.0618115	0.545127	1286	0.890652
rs1883965	-0.026269	-0.111811	0.0592733	0.547246	1269	0.890652
rs437127	0.0219543	-0.0498166	0.0937253	0.548804	1273	0.890652
rs6943153	-0.0237817	-0.102016	0.054453	0.55131	1286	0.891121
rs2785080	0.0252288	-0.0584108	0.108868	0.554381	1277	0.891121
rs10455861	0.0318223	-0.0749853	0.13863	0.559245	1282	0.891121
rs3781907	-0.0232988	-0.101723	0.0551256	0.560372	1286	0.891121
rs6586103	0.0209799	-0.0499157	0.0918755	0.561904	1286	0.891121
rs2274776	-0.022797	-0.10034	0.0547456	0.564462	1254	0.891121
rs145102049	-0.0318261	-0.141708	0.0780557	0.570243	1258	0.891121
rs58247707	-0.0458343	-0.205362	0.113693	0.573345	1243	0.891121
rs12089366	0.0240484	-0.059866	0.107963	0.57432	1258	0.891121
rs2006915	-0.0249007	-0.113182	0.0633809	0.580375	1251	0.891121
rs176548	-0.0213233	-0.0973978	0.0547513	0.582747	1284	0.891121
rs189096348	0.0272523	-0.0699785	0.124483	0.58276	1242	0.891121
rs9457841	-0.0222366	-0.101726	0.0572528	0.583488	1261	0.891121
rs17310472	0.0274816	-0.0715392	0.126502	0.586465	1286	0.891121
rs17282181	0.0227951	-0.0593714	0.104962	0.586611	1286	0.891121
rs11235971	0.0235297	-0.0616608	0.10872	0.588263	1286	0.891121
rs76651933	-0.0539229	-0.253301	0.145455	0.596047	1263	0.891121
rs12417424	-0.0245984	-0.115659	0.066462	0.596486	1286	0.891121
rs4947478	0.0216745	-0.0586337	0.101983	0.596814	1230	0.891121
rs11235961	-0.0208456	-0.0986744	0.0569832	0.599608	1272	0.891121
rs2673813	-0.0198728	-0.0942378	0.0544923	0.600435	1286	0.891121
rs73785017	-0.0396317	-0.188089	0.108825	0.600809	1253	0.891121
rs2237477	-0.0223502	-0.106244	0.0615439	0.601557	1279	0.891121
rs3010222	-0.0212814	-0.101332	0.0587691	0.602321	1284	0.891121
rs3734181	0.0248533	-0.0689801	0.118687	0.603665	1260	0.891121
rs73344835	0.0203247	-0.0584571	0.0991064	0.613099	1251	0.891121
rs645851	0.021405	-0.06168	0.10449	0.613593	1286	0.891121
rs7908337	-0.0211514	-0.103495	0.0611926	0.614642	1274	0.891121
rs11916152	0.0261885	-0.0764113	0.128788	0.616872	1286	0.891121
rs17132534	-0.0316803	-0.156346	0.0929852	0.618428	1286	0.891121
rs662138	-0.024949	-0.123618	0.0737195	0.620177	1239	0.891121
rs7791286	-0.0243898	-0.121811	0.0730318	0.623644	1286	0.891121
rs2785073	0.0350995	-0.105102	0.1753	0.623647	1257	0.891121
rs7635934	0.0234987	-0.0703809	0.117378	0.623709	1286	0.891121
rs11202626	0.0359712	-0.109624	0.181566	0.628212	1279	0.891121
rs7078010	0.0198781	-0.0607253	0.100482	0.628834	1286	0.891121
rs1571631	-0.0186105	-0.0941832	0.0569622	0.629331	1286	0.891121
rs77645753	0.0358074	-0.109727	0.181342	0.629636	1266	0.891121
rs7805922	-0.0288916	-0.146416	0.0886333	0.629924	1274	0.891121
rs2007567	0.0169961	-0.0527751	0.0867672	0.633041	1221	0.891121
rs1003737	0.0172643	-0.0537295	0.0882581	0.633623	1286	0.891121
rs4845998	-0.0182959	-0.093631	0.0570392	0.63407	1279	0.891121
rs11238355	0.0273812	-0.0858904	0.140653	0.635648	1273	0.891121
rs928222	-0.0271405	-0.140004	0.0857234	0.63741	1286	0.891121
rs78027553	-0.0220635	-0.113971	0.0698439	0.637982	1243	0.891121
rs2715126	-0.0193596	-0.100346	0.061627	0.639404	1249	0.891121
rs116388544	0.0286083	-0.0912695	0.148486	0.639967	1286	0.891121
rs2289185	-0.0410693	-0.215545	0.133406	0.644541	1218	0.891121
rs7791875	0.0306254	-0.10008	0.16133	0.646057	1282	0.891121
rs176573	0.0303672	-0.0992763	0.160011	0.64616	1286	0.891121
rs113109303	0.0280286	-0.0925143	0.148571	0.648578	1251	0.891121
rs79324010	0.0204344	-0.0681206	0.108989	0.651069	1224	0.891121
rs77631487	0.0251451	-0.0849722	0.135262	0.654468	1248	0.891121
rs56379351	0.0169633	-0.0573594	0.091286	0.654625	1248	0.891121
rs2735350	0.0172866	-0.0584909	0.093064	0.654788	1275	0.891121
rs10945641	0.0194914	-0.0665168	0.1055	0.656912	1283	0.891121
rs3773155	-0.0256875	-0.139145	0.0877699	0.657218	1283	0.891121
rs61775595	0.0179177	-0.0613068	0.0971422	0.657563	1262	0.891121
rs11526273	-0.0188759	-0.102695	0.0649433	0.658932	1286	0.891121
rs9486893	-0.0170676	-0.0932873	0.0591521	0.660737	1286	0.891121
rs2975113	-0.0169339	-0.0941928	0.0603249	0.667485	1249	0.891121
rs3798174	-0.0330441	-0.184141	0.118053	0.668184	1286	0.891121
rs220723	-0.0194125	-0.10881	0.0699851	0.670392	1286	0.891121
rs1029982	-0.0332041	-0.187296	0.120888	0.672773	1286	0.891121
rs599277	-0.0159285	-0.0900801	0.0582232	0.673736	1267	0.891121
rs4944873	0.0159787	-0.058513	0.0904704	0.674174	1246	0.891121
rs2051897	-0.0221344	-0.125618	0.0813497	0.67505	1269	0.891121
rs41522144	0.0226724	-0.0847841	0.130129	0.679208	1280	0.891121
rs7786398	-0.0156793	-0.0901086	0.0587501	0.679685	1278	0.891121
rs456598	-0.0222968	-0.129708	0.0851148	0.684109	1286	0.891121
rs9295117	0.0161883	-0.0620782	0.0944548	0.685185	1283	0.891121
rs4245555	0.0155182	-0.0597661	0.0908025	0.686205	1230	0.891121
rs11769934	0.0146629	-0.0565301	0.0858559	0.686447	1286	0.891121
rs190143270	0.018341	-0.0712346	0.107917	0.688185	1248	0.891121
rs2049814	-0.0151597	-0.0899614	0.059642	0.691203	1283	0.891121
rs62440101	-0.0237504	-0.141135	0.093634	0.691687	1253	0.891121
rs2311739	-0.0265308	-0.159021	0.105959	0.694699	1265	0.891121
rs73203024	0.0347529	-0.139224	0.208729	0.695411	1235	0.891121
rs12112530	0.0253229	-0.10189	0.152535	0.69642	1225	0.891121
rs12669732	-0.0174823	-0.105483	0.070518	0.696997	1286	0.891121
rs4947588	0.0160088	-0.0663037	0.0983212	0.703058	1272	0.89206
rs7789066	0.0282085	-0.117194	0.173611	0.703764	1286	0.89206
rs1819577	0.0149156	-0.0621322	0.0919634	0.704365	1277	0.89206
rs605442	0.0141943	-0.0593283	0.087717	0.705134	1286	0.89206
rs10934819	-0.0136726	-0.0857947	0.0584494	0.710213	1271	0.893156
rs1234220	-0.0235635	-0.148458	0.101331	0.711541	1286	0.893156
rs12416244	0.0172411	-0.074149	0.108631	0.71156	1285	0.893156
rs2529418	-0.0135925	-0.0873142	0.0601293	0.717819	1251	0.898672
rs2785070	0.0132276	-0.0595965	0.0860517	0.721833	1286	0.899925
rs11773766	0.0142142	-0.0642536	0.092682	0.722554	1281	0.899925
rs79751113	-0.0195903	-0.129424	0.0902439	0.726646	1247	0.900853
rs806383	-0.0140446	-0.0936863	0.065597	0.729612	1286	0.900853
rs68168937	-0.0171403	-0.114369	0.0800887	0.729701	1279	0.900853
rs79526652	0.0217969	-0.104043	0.147636	0.734237	1262	0.900853
rs599287	0.0128158	-0.0611858	0.0868175	0.734279	1279	0.900853
rs170219	0.0144399	-0.0691842	0.0980641	0.735027	1286	0.900853
rs34408426	-0.0127367	-0.0868913	0.0614178	0.736382	1248	0.900853
rs2673824	-0.0139867	-0.0970922	0.0691189	0.7415	1262	0.900893
rs6593185	0.0131974	-0.0652287	0.0916236	0.741531	1286	0.900893
rs11770199	-0.0157138	-0.109473	0.0780457	0.742541	1286	0.900893
rs61854365	0.0238611	-0.120924	0.168646	0.746684	1271	0.900893
rs2237474	0.0124521	-0.0649658	0.08987	0.75257	1273	0.900893
rs60812833	-0.022969	-0.167671	0.121733	0.755713	1240	0.900893
rs9486930	-0.0190525	-0.13912	0.101015	0.755789	1279	0.900893
rs3777392	0.019025	-0.101208	0.139258	0.756455	1237	0.900893
rs980716	-0.0130001	-0.0953291	0.0693289	0.756948	1286	0.900893
rs6977685	0.0130028	-0.0695931	0.0955986	0.75766	1259	0.900893
rs2539847	0.0120964	-0.0648641	0.089057	0.758032	1286	0.900893
rs3758932	-0.0167882	-0.124188	0.090612	0.759318	1269	0.900893
rs12528054	0.01373	-0.0756746	0.103135	0.763414	1250	0.900893
rs2735352	0.0118376	-0.0653317	0.089007	0.763674	1286	0.900893
rs7919108	-0.0142971	-0.108924	0.0803296	0.767126	1283	0.900893
rs8191745	0.0145834	-0.0825992	0.111766	0.768665	1260	0.900893
rs664910	0.0131237	-0.0743893	0.100637	0.768814	1286	0.900893
rs518579	-0.0104958	-0.0808751	0.0598834	0.770058	1282	0.900893
rs12775367	-0.0181929	-0.14285	0.106465	0.774842	1266	0.904295
rs12775504	0.0141122	-0.0836551	0.111879	0.777242	1286	0.904905
rs600324	0.0150738	-0.0920048	0.122152	0.782613	1286	0.90896
rs9656664	0.0158725	-0.0980619	0.129807	0.784812	1245	0.90896
rs17291068	0.0131006	-0.0816453	0.107847	0.786382	1246	0.90896
rs73114873	-0.0149441	-0.124275	0.0943871	0.788772	1284	0.909059
rs61560478	0.0126554	-0.0818748	0.107186	0.793014	1257	0.909059
rs782449	0.0101629	-0.0663127	0.0866385	0.794504	1263	0.909059
rs10486759	0.0207917	-0.136141	0.177724	0.795113	1286	0.909059
rs648253	-0.00907152	-0.0783564	0.0602134	0.797469	1286	0.909059
rs60358016	0.0170192	-0.113348	0.147387	0.798048	1274	0.909059
rs9691260	-0.0184734	-0.161151	0.124204	0.79967	1256	0.909059
rs3470	-0.00968159	-0.085382	0.0660188	0.802068	1286	0.90964
rs559270	0.00921	-0.0640829	0.0825029	0.805455	1266	0.910485
rs649446	0.0114344	-0.0811275	0.103996	0.808684	1257	0.910485
rs6968033	0.0111721	-0.0811752	0.103519	0.812565	1286	0.910485
rs3798167	-0.0108102	-0.100191	0.0785709	0.812617	1286	0.910485
rs7548659	0.0114754	-0.0837847	0.106736	0.813348	1286	0.910485
rs12718819	0.0170751	-0.128678	0.162828	0.818391	1238	0.910485
rs660339	0.00846974	-0.0640476	0.0809871	0.818931	1286	0.910485
rs3798186	-0.00912154	-0.0879273	0.0696842	0.820529	1264	0.910485
rs6939741	0.00859667	-0.0678654	0.0850588	0.825588	1222	0.910485
rs1268136	0.0176869	-0.140552	0.175926	0.826592	1284	0.910485
rs642588	0.00939559	-0.0749334	0.0937246	0.827137	1231	0.910485
rs2237467	-0.010046	-0.10157	0.0814779	0.829661	1249	0.910485
rs12718572	-0.00836584	-0.08459	0.0678583	0.829677	1270	0.910485
rs72984831	0.00875175	-0.0713708	0.0888744	0.830477	1245	0.910485
rs79025454	-0.0181063	-0.189961	0.153748	0.836399	1273	0.910485
rs176566	-0.0093459	-0.098701	0.0800092	0.837571	1286	0.910485
rs73030850	0.0122897	-0.106709	0.131289	0.839589	1275	0.910485
rs9430172	0.0120752	-0.10504	0.12919	0.839849	1267	0.910485
rs11235978	0.0129355	-0.112582	0.138453	0.839922	1262	0.910485
rs11202596	-0.0139239	-0.150986	0.123138	0.842174	1286	0.910485
rs1468451	-0.00989049	-0.107875	0.0880941	0.84317	1286	0.910485
rs755883	0.00813329	-0.0733138	0.0895804	0.844825	1242	0.910485
rs10788578	0.008402	-0.0765313	0.0933353	0.84626	1276	0.910485
rs1670561	0.0146388	-0.137793	0.167071	0.850698	1286	0.913221
rs138112329	-0.0127693	-0.151958	0.12642	0.857301	1230	0.918264
rs11575300	-0.0101323	-0.123079	0.102814	0.860428	1271	0.919571
rs4946925	-0.00736838	-0.091814	0.0770773	0.864207	1286	0.921566
rs2299155	-0.0140839	-0.18162	0.153452	0.869127	1286	0.924767
rs6936586	0.00594214	-0.0701082	0.0819924	0.878285	1286	0.929792
rs17244699	-0.0099791	-0.139476	0.119517	0.879945	1241	0.929792
rs484754	-0.00590921	-0.0826846	0.0708662	0.880089	1286	0.929792
rs9457827	-0.0104518	-0.147953	0.127049	0.881566	1286	0.929792
rs6593139	0.00860858	-0.116995	0.134212	0.893139	1248	0.936206
rs909836	-0.00492273	-0.0791527	0.0693073	0.896581	1286	0.936206
rs78797168	0.00886784	-0.126751	0.144487	0.898022	1275	0.936206
rs651164	-0.00513514	-0.0856971	0.0754268	0.900576	1286	0.936206
rs67528218	-0.00873529	-0.147701	0.13023	0.901945	1269	0.936206
rs4947475	-0.00404086	-0.0705156	0.0624339	0.905161	1286	0.936206
rs61901208	-0.0059679	-0.104434	0.0924981	0.905439	1286	0.936206
rs509861	0.00520513	-0.0815031	0.0919134	0.906337	1265	0.936206
rs41430449	0.00941021	-0.147497	0.166318	0.906426	1261	0.936206
rs9456496	0.00700831	-0.112395	0.126412	0.908413	1286	0.936206
rs622064	-0.00507752	-0.0926865	0.0825315	0.909559	1286	0.936206
rs513751	0.00790085	-0.13057	0.146372	0.910956	1284	0.936206
rs6951648	0.00481958	-0.0853493	0.0949884	0.916564	1240	0.936807
rs9347380	-0.00396086	-0.0785425	0.0706208	0.917097	1286	0.936807
rs2197296	0.00399775	-0.0715289	0.0795244	0.917371	1215	0.936807
rs9480861	-0.00322634	-0.077892	0.0714393	0.932506	1286	0.950249
rs1268155	0.00286516	-0.0732645	0.0789949	0.941197	1286	0.957082
rs2715140	0.00308771	-0.101456	0.107632	0.953837	1251	0.964643
rs17702687	-0.00205582	-0.0723243	0.0682126	0.954272	1286	0.964643
rs56056432	0.00292496	-0.100196	0.106046	0.955665	1249	0.964643
rs73025537	-0.00503788	-0.188228	0.178152	0.957014	1240	0.964643
rs28458270	0.00382808	-0.140846	0.148502	0.958639	1231	0.964643
rs10239132	-0.00184699	-0.0870228	0.0833288	0.966099	1283	0.970124
rs6909681	-0.00118053	-0.0692922	0.0669311	0.9729	1278	0.974923
rs11202642	-0.00097314	-0.0780825	0.0761362	0.980266	1264	0.980266
