# Supplementary material for: Lifestyle mediates the role of nutrient-sensing pathways in cognitive aging: cellular and epidemiological evidence
Source: Commun Biol. 2020 Apr 2;3:157. doi: 10.1038/s42003-020-0844-1 (PMC7118127; doi:10.1038/s42003-020-0844-1)
Supplement: Supplementary file 5 — Supplementary Data 3 [file 42003_2020_844_MOESM5_ESM.xlsx]

## Sheet: interaction_result_tagsnp_alltw
SNP	Beta coefficient	L95:Lower confidence interval	U95:Upper confidence interval	participants	interaction p value	interaction q vlaue followin Benjamini Hochberg
rs10997817	0.304943	0.150995	0.458891	613	0.000103429	0.0498529
rs866255	0.21944	0.0924277	0.346453	613	0.000708413	0.170728
rs10997810	0.290208	0.112228	0.468187	605	0.00139389	0.223952
rs4457643	0.388314	0.140122	0.636505	607	0.00216539	0.26093
rs6593185	-0.187264	-0.317788	-0.0567409	613	0.00492274	0.346089
rs566192	0.228947	0.068951	0.388942	582	0.00503676	0.346089
rs12246428	0.208159	0.059782	0.356536	613	0.00596505	0.346089
rs9486917	-0.253189	-0.438372	-0.068007	604	0.00736669	0.346089
rs2975113	-0.184366	-0.31961	-0.0491223	592	0.00754241	0.346089
rs12198276	-0.214432	-0.372282	-0.0565808	606	0.00775506	0.346089
rs2299155	0.357631	0.0932149	0.622047	613	0.00802631	0.346089
rs7793185	0.292961	0.074376	0.511545	610	0.00861633	0.346089
rs11153123	-0.162919	-0.29678	-0.0290588	613	0.0170568	0.60758
rs532228	-0.204539	-0.376877	-0.0322007	600	0.0200069	0.60758
rs3470	0.152132	0.0239258	0.280338	613	0.0200306	0.60758
rs12718572	-0.163649	-0.303433	-0.023865	605	0.0217545	0.60758
rs4946938	0.269709	0.0383269	0.501091	613	0.0223327	0.60758
rs62920960	0.189681	0.0257999	0.353563	596	0.0232949	0.60758
rs78778096	-0.216476	-0.404898	-0.0280544	583	0.0243332	0.60758
rs7548659	0.175869	0.0218569	0.329881	613	0.0252108	0.60758
rs519007	-0.184858	-0.350057	-0.0196579	609	0.0282908	0.634205
rs717976	0.138984	0.0141312	0.263837	596	0.0291214	0.634205
rs73125211	0.240679	0.0211406	0.460218	589	0.0316551	0.634205
rs10256211	0.185874	0.0156893	0.356058	603	0.0322988	0.634205
rs2802288	0.13316	0.0100971	0.256223	613	0.0339374	0.634205
rs2049814	-0.140887	-0.272342	-0.00943215	611	0.0356731	0.634205
rs9320270	-0.233998	-0.453768	-0.0142278	588	0.0368982	0.634205
rs7808025	0.156525	0.00918536	0.303865	604	0.0373252	0.634205
rs11238325	0.150955	0.00823947	0.29367	605	0.0381576	0.634205
rs12777257	0.139427	0.00591163	0.272942	606	0.0406794	0.653583
rs34061103	0.202705	0.00174699	0.403663	610	0.0480372	0.666263
rs4245555	-0.137369	-0.2736	-0.00113815	584	0.0481123	0.666263
rs7791875	0.205022	0.000837697	0.409207	609	0.0490633	0.666263
rs17152102	0.208698	-0.001476	0.418872	613	0.0516265	0.666263
rs12536500	0.138503	-0.0021615	0.279168	613	0.0536215	0.666263
rs2006915	0.153642	-0.00284162	0.310125	591	0.0543035	0.666263
rs9486930	-0.191445	-0.386886	0.00399657	611	0.054868	0.666263
rs36027225	0.214385	-0.00670605	0.435476	598	0.057361	0.666263
rs34441321	0.170403	-0.00542765	0.346233	591	0.0574991	0.666263
rs35883263	-0.280483	-0.57006	0.0090947	598	0.0576378	0.666263
rs6943153	0.139501	-0.00471939	0.283721	613	0.0579783	0.666263
rs2785080	-0.155942	-0.31752	0.00563562	612	0.0585393	0.666263
rs9285397	0.15901	-0.00633219	0.324352	613	0.0594384	0.666263
rs7809758	0.142201	-0.00798813	0.292391	613	0.0634887	0.695343
rs9486916	0.146609	-0.00980056	0.303018	613	0.0661823	0.695343
rs11916152	-0.162831	-0.336662	0.0109991	613	0.0663605	0.695343
rs12775367	-0.186588	-0.387726	0.0145494	608	0.0690302	0.707926
rs3120821	-0.125268	-0.261996	0.01146	580	0.0725389	0.715745
rs11202596	-0.193002	-0.40439	0.0183852	613	0.0735293	0.715745
rs10226937	0.137414	-0.0134647	0.288294	612	0.0742474	0.715745
rs6927731	-0.165031	-0.34778	0.0177181	605	0.0767318	0.725191
rs9486900	0.124067	-0.0159874	0.264121	610	0.0825172	0.754451
rs7807340	0.201974	-0.0263541	0.430302	582	0.0829583	0.754451
rs61775595	0.128196	-0.0178908	0.274282	598	0.0854388	0.76262
rs10953493	0.121992	-0.0178125	0.261797	594	0.0872147	0.764318
rs2074778	-0.113025	-0.243408	0.0173579	603	0.0893069	0.768677
rs9430172	0.152184	-0.0251191	0.329487	600	0.0925066	0.775863
rs7780360	0.123642	-0.0207852	0.26807	610	0.093361	0.775863
rs10934819	0.103893	-0.0193458	0.227132	606	0.0984686	0.777079
rs10486759	0.178235	-0.0334192	0.389889	613	0.0988355	0.777079
rs17532874	0.208527	-0.0395544	0.456608	600	0.0994563	0.777079
rs7908337	0.113313	-0.0216929	0.248319	607	0.0999562	0.777079
rs2704999	0.137368	-0.0277754	0.302511	613	0.103028	0.778942
rs73025559	0.212265	-0.0482857	0.472815	608	0.110317	0.778942
rs2764264	0.11337	-0.0270164	0.253756	613	0.113465	0.778942
rs484754	0.111453	-0.0268606	0.249766	613	0.114252	0.778942
rs11202576	0.158049	-0.0381516	0.354251	613	0.114365	0.778942
rs138757528	0.21781	-0.0533511	0.488971	604	0.115402	0.778942
rs79526652	-0.18688	-0.424605	0.0508446	606	0.123367	0.778942
rs12775504	-0.114422	-0.26002	0.0311754	613	0.123481	0.778942
rs782451	-0.0951203	-0.216214	0.0259731	604	0.123657	0.778942
rs4947465	0.138648	-0.0380019	0.315299	583	0.123962	0.778942
rs4934368	-0.103419	-0.236335	0.0294971	600	0.127251	0.778942
rs6918436	0.108479	-0.0312946	0.248252	601	0.128218	0.778942
rs3798174	0.19721	-0.0576726	0.452093	613	0.129391	0.778942
rs62481378	0.188401	-0.0557767	0.432579	602	0.130462	0.778942
rs2051897	0.129886	-0.0393935	0.299166	602	0.132611	0.778942
rs3758932	-0.161861	-0.373086	0.049363	606	0.13311	0.778942
rs6951648	0.124802	-0.0381137	0.287717	588	0.133236	0.778942
rs664706	0.147592	-0.0454615	0.340646	600	0.134017	0.778942
rs113045253	0.134824	-0.0416901	0.311339	613	0.134373	0.778942
rs522611	-0.126471	-0.29212	0.0391773	613	0.134538	0.778942
rs1268155	0.0995937	-0.0315123	0.2307	613	0.136514	0.778942
rs575957	-0.124494	-0.288938	0.0399496	608	0.137851	0.778942
rs4603211	-0.12644	-0.29358	0.0407001	613	0.138148	0.778942
rs73030850	0.187017	-0.060722	0.434756	606	0.138981	0.778942
rs599287	-0.0944227	-0.220329	0.0314836	611	0.141591	0.784448
rs179887	-0.103906	-0.244368	0.0365565	579	0.147088	0.805643
rs10788578	0.0988899	-0.0354402	0.23322	611	0.14905	0.807216
rs10887755	0.156528	-0.0576034	0.370659	613	0.151932	0.808395
rs8191745	-0.126277	-0.299445	0.0468915	602	0.15293	0.808395
rs10236515	0.105863	-0.0397953	0.251521	613	0.154299	0.808395
rs12416244	0.113378	-0.0433432	0.270099	613	0.156209	0.809599
rs187775510	-0.175612	-0.427524	0.0762994	597	0.171829	0.874534
rs555772	-0.106436	-0.259307	0.0464356	607	0.172367	0.874534
rs2058014	0.106178	-0.0493361	0.261693	611	0.180831	0.900513
rs150831392	-0.166502	-0.41059	0.0775854	591	0.181224	0.900513
rs4709393	0.100868	-0.0485842	0.25032	589	0.185889	0.914269
rs10499961	0.14045	-0.0716135	0.352514	603	0.194249	0.930461
rs176548	0.0912161	-0.0477483	0.23018	611	0.198254	0.930461
rs7085412	-0.0901967	-0.22791	0.0475164	603	0.199239	0.930461
rs60358016	0.121117	-0.0651539	0.307387	609	0.202511	0.930461
rs61854363	0.129595	-0.0706481	0.329839	609	0.204623	0.930461
rs12669732	0.103289	-0.0575972	0.264175	613	0.208276	0.930461
rs73114873	0.137867	-0.0772635	0.352997	613	0.20909	0.930461
rs10793067	-0.0919535	-0.235454	0.0515466	581	0.209134	0.930461
rs9656664	0.136325	-0.0772808	0.349931	596	0.210975	0.930461
rs437127	0.0846231	-0.0487333	0.217979	610	0.213594	0.930461
rs9365124	0.12861	-0.074625	0.331846	586	0.214858	0.930461
rs7076964	-0.0901785	-0.23269	0.0523333	613	0.214884	0.930461
rs10953497	-0.102512	-0.265701	0.0606764	609	0.218234	0.930461
rs2394438	0.189385	-0.113502	0.492272	608	0.220379	0.930461
rs811036	0.134934	-0.0821297	0.351997	608	0.223072	0.930461
rs997980	-0.0900132	-0.236099	0.0560725	613	0.227167	0.930461
rs7777754	0.0948	-0.0596679	0.249268	597	0.229018	0.930461
rs17132534	-0.151748	-0.399141	0.0956455	613	0.229271	0.930461
rs7791286	0.105995	-0.0668842	0.278875	613	0.229476	0.930461
rs11526273	0.0958322	-0.0615089	0.253173	613	0.232563	0.930461
rs609468	0.0822624	-0.0535215	0.218046	601	0.235057	0.930461
rs2237477	0.087747	-0.0571252	0.232619	610	0.235171	0.930461
rs479504	-0.106452	-0.282345	0.0694418	612	0.235542	0.930461
rs3773155	-0.116733	-0.310572	0.077107	611	0.237866	0.930461
rs4944874	0.11189	-0.0741959	0.297976	610	0.238593	0.930461
rs12201330	-0.153208	-0.410415	0.103999	593	0.243011	0.930461
rs11202626	0.156812	-0.10648	0.420104	610	0.243073	0.930461
rs6973843	-0.120556	-0.32386	0.0827484	613	0.245136	0.930461
rs4709398	-0.130975	-0.351863	0.0899127	581	0.245163	0.930461
rs664095	-0.102142	-0.275394	0.0711096	612	0.247871	0.933388
rs4646272	-0.143502	-0.389417	0.102414	607	0.252731	0.940132
rs3800227	0.087798	-0.0664802	0.242076	608	0.264673	0.940132
rs2289185	-0.14419	-0.398987	0.110607	580	0.267357	0.940132
rs80254170	-0.180048	-0.499132	0.139036	584	0.268743	0.940132
rs117977601	0.10347	-0.0808504	0.28779	613	0.271217	0.940132
rs17133878	0.078505	-0.0615864	0.218596	605	0.27205	0.940132
rs12112530	0.137999	-0.109842	0.38584	586	0.275125	0.940132
rs2715126	0.0811698	-0.0654119	0.227751	595	0.277766	0.940132
rs9456505	-0.12392	-0.347772	0.0999317	608	0.277914	0.940132
rs67528218	0.120118	-0.0976588	0.337896	605	0.279666	0.940132
rs2311739	0.116357	-0.0950048	0.327719	605	0.280587	0.940132
rs6926487	-0.110861	-0.313511	0.0917884	607	0.283614	0.940132
rs2190496	0.0807917	-0.0669218	0.228505	610	0.283711	0.940132
rs4709383	-0.137686	-0.389621	0.11425	595	0.284095	0.940132
rs9347380	-0.0727765	-0.206029	0.0604756	613	0.284409	0.940132
rs176567	-0.0690174	-0.196372	0.0583374	590	0.288153	0.940132
rs11235971	-0.0717881	-0.207032	0.063456	613	0.298166	0.940132
rs150177968	0.106421	-0.0949343	0.307776	582	0.300247	0.940132
rs1234221	-0.0779035	-0.226487	0.0706801	613	0.304118	0.940132
rs1883965	0.0819376	-0.0743802	0.238255	607	0.304242	0.940132
rs61062597	-0.0972183	-0.283321	0.0888848	597	0.30589	0.940132
rs1855970	-0.08762	-0.25642	0.0811798	613	0.308968	0.940132
rs9374035	0.0709087	-0.0662758	0.208093	613	0.311014	0.940132
rs10997812	0.108044	-0.101326	0.317414	582	0.311803	0.940132
rs10788569	0.0835023	-0.0783858	0.24539	609	0.312029	0.940132
rs763092	-0.0987903	-0.29264	0.0950598	610	0.317863	0.940132
rs2007567	0.0691418	-0.0668498	0.205133	584	0.318999	0.940132
rs755883	0.0747254	-0.0723215	0.221772	590	0.31924	0.940132
rs73125288	0.0715324	-0.069506	0.212571	608	0.320184	0.940132
rs3010222	0.0727015	-0.0706909	0.216094	612	0.320349	0.940132
rs120432	-0.073825	-0.220591	0.0729406	613	0.32418	0.940132
rs2486922	0.0786243	-0.0780732	0.235322	595	0.325387	0.940132
rs599277	-0.0742429	-0.223114	0.0746277	602	0.328338	0.940132
rs8191890	0.107006	-0.108243	0.322255	613	0.329875	0.940132
rs2471891	0.068716	-0.0705135	0.207945	605	0.33337	0.940132
rs719917	0.115941	-0.118986	0.350868	613	0.333397	0.940132
rs11769934	-0.060527	-0.184609	0.0635551	613	0.33903	0.940132
rs1986970	-0.065934	-0.201108	0.0692396	592	0.339055	0.940132
rs11202604	-0.0833945	-0.257942	0.0911534	596	0.349048	0.940132
rs4946925	-0.0755317	-0.235538	0.0844749	613	0.354849	0.940132
rs9480861	0.0620014	-0.0695934	0.193596	613	0.355767	0.940132
rs935986	-0.0705215	-0.222076	0.0810327	581	0.361752	0.940132
rs6927268	0.0626607	-0.0722394	0.197561	613	0.362604	0.940132
rs2982372	0.0775548	-0.0905497	0.245659	591	0.365866	0.940132
rs6977685	0.0759811	-0.0893473	0.241309	603	0.36771	0.940132
rs7635934	-0.0727048	-0.232114	0.0867043	613	0.371356	0.940132
rs3798186	0.0594335	-0.0710166	0.189884	608	0.371867	0.940132
rs2529418	0.062961	-0.0761608	0.202083	595	0.375069	0.940132
rs4646276	0.0918585	-0.111625	0.295342	610	0.376264	0.940132
rs57620885	-0.101928	-0.328422	0.124566	585	0.377751	0.940132
rs9457841	0.0664542	-0.0819154	0.214824	605	0.380011	0.940132
rs11238355	-0.0941434	-0.304906	0.116619	610	0.381306	0.940132
rs6936586	-0.059068	-0.191715	0.0735791	613	0.382777	0.940132
rs72626376	-0.079071	-0.257121	0.098979	611	0.384068	0.940132
rs9457843	0.0904694	-0.114847	0.295786	613	0.387784	0.940132
rs73025532	0.087958	-0.112463	0.288379	592	0.38969	0.940132
rs609207	0.0560941	-0.0718355	0.184024	613	0.390112	0.940132
rs190143270	0.0684523	-0.0884623	0.225367	596	0.392535	0.940132
rs220723	0.0650465	-0.0857039	0.215797	613	0.397715	0.940132
rs77645753	-0.0993916	-0.329879	0.131096	607	0.398	0.940132
rs7634643	-0.0581382	-0.192991	0.0767145	602	0.398109	0.940132
rs12412656	0.0627861	-0.0829978	0.20857	595	0.398596	0.940132
rs41522144	0.0723622	-0.0962161	0.24094	612	0.400163	0.940132
rs2237458	-0.0570308	-0.190132	0.0760707	609	0.401013	0.940132
rs561204	-0.068441	-0.229298	0.0924156	606	0.404316	0.940132
rs72938695	0.0782061	-0.107678	0.264091	600	0.409588	0.940132
rs10509412	0.0565162	-0.07854	0.191572	613	0.412108	0.940132
rs176571	-0.0559228	-0.190386	0.0785407	590	0.414983	0.940132
rs654993	-0.0519247	-0.176875	0.0730258	613	0.415358	0.940132
rs72984831	0.0725007	-0.102145	0.247146	588	0.415843	0.940132
rs9642563	0.0928357	-0.130976	0.316647	580	0.41622	0.940132
rs3798167	-0.0644752	-0.220586	0.0916355	613	0.418229	0.940132
rs984450	-0.0557017	-0.191296	0.0798929	593	0.420728	0.940132
rs56056432	0.0713574	-0.102616	0.245331	605	0.421443	0.940132
rs559270	-0.0535108	-0.184151	0.0771288	597	0.422074	0.940132
rs1234216	0.0537766	-0.0777088	0.185262	611	0.422769	0.940132
rs7804365	-0.0524271	-0.180713	0.0758587	613	0.423131	0.940132
rs10266015	0.0575477	-0.0834167	0.198512	605	0.423621	0.940132
rs6903540	-0.091639	-0.317463	0.134185	589	0.426401	0.940132
rs7805922	-0.0820553	-0.286621	0.122511	610	0.431754	0.940132
rs2237467	0.0604787	-0.0906235	0.211581	593	0.432752	0.940132
rs116388544	0.0793592	-0.119341	0.27806	613	0.433741	0.940132
rs3818678	-0.0500258	-0.175485	0.0754337	607	0.43449	0.940132
rs806383	-0.0552371	-0.194057	0.0835828	613	0.435453	0.940132
rs17291068	0.073982	-0.112552	0.260516	594	0.436944	0.940132
rs2735352	-0.056826	-0.200241	0.0865889	613	0.437383	0.940132
rs605442	-0.0580136	-0.204632	0.0886048	613	0.438028	0.940132
rs138112329	0.073308	-0.112251	0.258867	594	0.438736	0.940132
rs10793068	-0.057	-0.201296	0.0872964	613	0.438789	0.940132
rs1548608	-0.0617599	-0.219181	0.0956612	613	0.441921	0.940132
rs6923730	0.0467318	-0.0731812	0.166645	603	0.444963	0.940132
rs2304551	0.0676284	-0.107214	0.242471	603	0.448379	0.940132
rs11235961	-0.0579255	-0.20899	0.0931388	604	0.452315	0.940132
rs12196996	-0.0945609	-0.34156	0.152438	599	0.453035	0.940132
rs435612	0.0710568	-0.114736	0.25685	613	0.453492	0.940132
rs893294	-0.0539485	-0.195616	0.0877193	597	0.455433	0.940132
rs10490920	0.0726623	-0.119401	0.264725	611	0.458379	0.940132
rs79324010	0.0776195	-0.128337	0.283576	581	0.460107	0.940132
rs928222	0.061519	-0.103507	0.226545	613	0.46499	0.940132
rs6784784	-0.0528641	-0.194685	0.0889565	612	0.465026	0.940132
rs699138	-0.052645	-0.194412	0.089122	613	0.466709	0.940132
rs220736	-0.0763062	-0.282642	0.130029	598	0.46855	0.940132
rs2785073	0.0992409	-0.170006	0.368488	598	0.470031	0.940132
rs7919108	0.0606562	-0.104858	0.226171	610	0.472583	0.940132
rs117880377	0.087476	-0.151533	0.326485	600	0.473159	0.940132
rs2515088	-0.0651129	-0.243514	0.113288	583	0.474385	0.940132
rs17152960	-0.0498288	-0.188185	0.0885272	598	0.480255	0.940132
rs28415418	0.0547514	-0.0985145	0.208017	603	0.483819	0.940132
rs4947968	-0.0464849	-0.176964	0.0839942	611	0.485005	0.940132
rs4362170	0.0571264	-0.104004	0.218257	607	0.487125	0.940132
rs1867348	-0.0932435	-0.357097	0.17061	613	0.488531	0.940132
rs61560478	0.0604719	-0.111424	0.232368	593	0.490499	0.940132
rs12532328	-0.0524274	-0.201633	0.0967787	605	0.491014	0.940132
rs7096511	0.0654236	-0.122098	0.252945	613	0.494091	0.940132
rs7760445	0.042622	-0.0797346	0.164979	601	0.494764	0.940132
rs10898950	0.0591779	-0.110842	0.229198	613	0.495109	0.940132
rs76960104	-0.0894043	-0.347092	0.168284	586	0.496493	0.940132
rs60457547	0.049551	-0.0937237	0.192826	597	0.497861	0.940132
rs60767324	0.085023	-0.161161	0.331207	609	0.498461	0.940132
rs61853411	0.0673953	-0.128368	0.263159	608	0.499823	0.940132
rs189096348	-0.0670091	-0.262449	0.128431	593	0.501576	0.940132
rs2529422	0.0608535	-0.117813	0.23952	611	0.504407	0.940132
rs1332027	0.0816168	-0.158272	0.321506	601	0.504871	0.940132
rs3781907	-0.0420203	-0.165747	0.081706	613	0.505627	0.940132
rs12528054	-0.051946	-0.205115	0.101223	595	0.506231	0.940132
rs6944090	0.0577985	-0.11292	0.228517	611	0.50696	0.940132
rs4469405	0.0777121	-0.153045	0.308469	604	0.50921	0.940132
rs4646283	0.0606042	-0.119555	0.240763	613	0.509684	0.940132
rs4944871	-0.0549628	-0.22063	0.110704	606	0.515522	0.940132
rs2673836	-0.0514795	-0.207922	0.104963	604	0.518951	0.940132
rs2519687	-0.056183	-0.228643	0.116277	597	0.523137	0.940132
rs17133917	0.0394681	-0.0829887	0.161925	601	0.527575	0.940132
rs12089366	0.0502724	-0.107595	0.20814	598	0.532525	0.940132
rs179892	-0.0546137	-0.227228	0.118	613	0.535174	0.940132
rs4947478	0.0434972	-0.0940268	0.181021	589	0.535308	0.940132
rs644205	0.0502204	-0.109075	0.209516	613	0.536627	0.940132
rs6915349	-0.0408309	-0.171208	0.0895465	607	0.539333	0.940132
rs10499695	0.0399906	-0.0877736	0.167755	613	0.539555	0.940132
rs2110383	-0.0463539	-0.194566	0.101858	598	0.539877	0.940132
rs7653663	-0.0632535	-0.267377	0.14087	613	0.543611	0.940132
rs497849	0.0450473	-0.100808	0.190902	613	0.544949	0.940132
rs11815381	0.0635116	-0.142727	0.26975	592	0.546119	0.940132
rs6914842	0.0400763	-0.0900628	0.170215	601	0.546122	0.940132
rs2237440	0.0405945	-0.0917451	0.172934	601	0.547693	0.940132
rs9347367	0.0541797	-0.12342	0.23178	607	0.549887	0.940132
rs73344835	0.0422708	-0.0964267	0.180968	592	0.550274	0.940132
rs1086573	-0.0399845	-0.171691	0.0917221	590	0.551822	0.940132
rs2735350	-0.0398089	-0.170952	0.0913341	608	0.551867	0.940132
rs509861	-0.0436628	-0.187821	0.100495	602	0.552748	0.940132
rs2197296	-0.0450624	-0.194468	0.104343	575	0.554414	0.940132
rs10455868	0.0464412	-0.107608	0.20049	600	0.554599	0.940132
rs11235978	0.0900251	-0.209396	0.389446	598	0.555659	0.940132
rs648253	0.0358401	-0.0843423	0.156023	613	0.558884	0.940132
rs1571631	-0.0375214	-0.165075	0.0900317	613	0.564237	0.940132
rs10762178	0.0451947	-0.109382	0.199771	613	0.566605	0.940132
rs408889	-0.0391354	-0.173156	0.0948857	605	0.567093	0.940132
rs6439080	0.0400657	-0.0973275	0.177459	592	0.567618	0.940132
rs73346517	0.0573326	-0.14053	0.255195	610	0.570084	0.940132
rs17702687	0.0365942	-0.0897282	0.162917	613	0.570177	0.940132
rs7078010	0.0384502	-0.094762	0.171663	613	0.571576	0.940132
rs68168937	-0.0460796	-0.207237	0.115078	610	0.575192	0.940132
rs3734181	-0.0491542	-0.222158	0.12385	598	0.577611	0.940132
rs7773429	0.0517469	-0.13321	0.236704	582	0.583442	0.940132
rs17282181	0.0417171	-0.108407	0.191841	613	0.585993	0.940132
rs11773766	-0.0368065	-0.169325	0.0957118	611	0.586178	0.940132
rs17310472	0.0623448	-0.162304	0.286994	613	0.586481	0.940132
rs4946923	0.0344034	-0.090067	0.158874	600	0.587997	0.940132
rs3801266	0.0436153	-0.114346	0.201576	607	0.588381	0.940132
rs28458270	-0.102739	-0.47959	0.274111	588	0.593101	0.940132
rs518579	-0.0325382	-0.153503	0.0884269	612	0.598043	0.940132
rs73025537	-0.0640417	-0.302433	0.17435	590	0.598516	0.940132
rs2329371	0.0435242	-0.118629	0.205677	613	0.598825	0.940132
rs688359	0.0383256	-0.104866	0.181517	613	0.599862	0.940132
rs11575300	-0.0570474	-0.272838	0.158743	609	0.60435	0.940132
rs145102049	-0.0593266	-0.284209	0.165555	599	0.605106	0.940132
rs11235937	0.0472084	-0.133643	0.22806	613	0.608913	0.940132
rs9355763	-0.0481518	-0.232668	0.136365	592	0.609011	0.940132
rs7789066	0.076517	-0.218119	0.371153	613	0.610744	0.940132
rs2237462	-0.0343354	-0.166751	0.0980805	606	0.611294	0.940132
rs73549968	-0.0561738	-0.273565	0.161217	613	0.61253	0.940132
rs893293	-0.0384153	-0.187134	0.110304	608	0.612657	0.940132
rs3741139	0.097971	-0.289222	0.485163	613	0.619939	0.940132
rs2785079	-0.0409919	-0.203481	0.121497	613	0.620982	0.940132
rs9486893	-0.0329584	-0.163768	0.0978508	613	0.621421	0.940132
rs2237474	0.0346865	-0.10424	0.173613	606	0.624584	0.940132
rs649446	-0.0428415	-0.215086	0.129403	601	0.625903	0.940132
rs80225290	-0.0710813	-0.357735	0.215572	582	0.626953	0.940132
rs140188530	0.0454009	-0.138283	0.229084	611	0.628066	0.940132
rs10239132	0.0380561	-0.117903	0.194015	611	0.63246	0.940132
rs513751	0.0581856	-0.181464	0.297836	612	0.634162	0.940132
rs74644777	-0.0425618	-0.218647	0.133524	597	0.635676	0.940132
rs41430449	0.0681897	-0.213998	0.350377	598	0.635765	0.940132
rs3101826	-0.0300705	-0.155767	0.0956257	613	0.639145	0.940132
rs782449	-0.0321402	-0.167261	0.10298	604	0.641064	0.940132
rs4947588	0.0399961	-0.132031	0.212023	603	0.648607	0.940132
rs662138	-0.0374981	-0.19997	0.124974	593	0.651007	0.940132
rs2200614	0.0402944	-0.135902	0.21649	599	0.653984	0.940132
rs4974448	0.0311269	-0.105672	0.167926	595	0.655617	0.940132
rs176566	0.0420403	-0.142743	0.226824	613	0.655654	0.940132
rs3800232	-0.0453527	-0.24573	0.155024	612	0.657317	0.940132
rs17203659	0.0395364	-0.135731	0.214804	604	0.658394	0.940132
rs4947475	0.0284408	-0.0978667	0.154748	613	0.65897	0.940132
rs8191829	-0.0354819	-0.195379	0.124415	599	0.663611	0.940132
rs10437752	-0.0369445	-0.20353	0.129641	612	0.663795	0.940132
rs11202642	-0.0340506	-0.189129	0.121028	602	0.666936	0.940132
rs2715140	0.045745	-0.162772	0.254262	598	0.667203	0.940132
rs73025542	0.0410844	-0.146401	0.228569	608	0.667557	0.940132
rs62440101	0.0510887	-0.182974	0.285151	595	0.66879	0.940132
rs7786398	0.0293267	-0.10514	0.163794	608	0.669039	0.940132
rs1003737	-0.0268001	-0.151597	0.0979971	613	0.673822	0.940132
rs645851	-0.0325758	-0.184624	0.119472	613	0.674541	0.940132
rs78070341	0.0630381	-0.231447	0.357523	595	0.674805	0.940132
rs10806724	-0.0286923	-0.166028	0.108643	597	0.682183	0.940132
rs12667674	-0.0321743	-0.186727	0.122379	596	0.683254	0.940132
rs2632723	0.0420825	-0.160411	0.244576	591	0.683765	0.940132
rs4451226	0.0303566	-0.116021	0.176734	613	0.684393	0.940132
rs2519683	0.0267805	-0.102425	0.155986	592	0.684559	0.940132
rs650903	0.0639769	-0.24514	0.373093	610	0.684996	0.940132
rs1130861	0.0401017	-0.153733	0.233936	613	0.685112	0.940132
rs73188524	-0.0427471	-0.249905	0.164411	602	0.685885	0.940132
rs79751113	0.0441267	-0.170268	0.258521	592	0.686649	0.940132
rs3798185	-0.0321182	-0.189017	0.124781	613	0.688255	0.940132
rs79477424	-0.0470999	-0.278795	0.184595	607	0.690308	0.940132
rs456598	-0.0348254	-0.206658	0.137007	613	0.691196	0.940132
rs9691260	-0.0597589	-0.355704	0.236186	603	0.692272	0.940132
rs60812833	-0.0632103	-0.376256	0.249836	589	0.69228	0.940132
rs782431	-0.0263309	-0.157816	0.105154	608	0.694685	0.940132
rs34821441	0.0575217	-0.232892	0.347935	608	0.697858	0.940132
rs457543	-0.0566259	-0.346402	0.23315	593	0.701713	0.940132
rs2539847	0.0273611	-0.112948	0.16767	613	0.702304	0.940132
rs6780384	-0.0449574	-0.277091	0.187176	612	0.704247	0.940132
rs1468451	0.0342993	-0.143285	0.211883	613	0.705013	0.940132
rs507961	-0.0314321	-0.195688	0.132824	613	0.707611	0.940132
rs34421818	0.0448433	-0.189855	0.279541	591	0.708037	0.940132
rs1670561	-0.0634035	-0.403274	0.276467	613	0.714633	0.940132
rs12417424	0.0386131	-0.168625	0.245851	613	0.714968	0.940132
rs58247707	0.0517116	-0.226649	0.330073	593	0.715774	0.940132
rs73203024	0.0518469	-0.228184	0.331877	594	0.716688	0.940132
rs72982975	-0.0319169	-0.204721	0.140887	612	0.717343	0.940132
rs62264113	-0.0382178	-0.246343	0.169907	603	0.718913	0.940132
rs497897	0.0410763	-0.18353	0.265682	613	0.720008	0.940132
rs660339	-0.0274719	-0.17863	0.123686	613	0.721678	0.940132
rs628031	-0.0234414	-0.154336	0.107453	613	0.725581	0.942668
rs1029982	0.0410077	-0.201042	0.283058	613	0.739844	0.950795
rs8191794	-0.0336718	-0.232915	0.165571	613	0.740465	0.950795
rs2244092	-0.0223528	-0.154831	0.110126	613	0.740866	0.950795
rs6586103	-0.0231724	-0.160833	0.114489	613	0.741456	0.950795
rs79025454	0.0546	-0.27008	0.37928	606	0.741699	0.950795
rs664910	-0.0256297	-0.182796	0.131537	613	0.749253	0.953566
rs3777392	0.0355776	-0.182795	0.25395	591	0.749479	0.953566
rs117890390	-0.0332163	-0.237362	0.17093	598	0.749796	0.953566
rs7765486	-0.0206163	-0.151673	0.110441	600	0.757836	0.955118
rs58458113	0.0255517	-0.137391	0.188494	603	0.758573	0.955118
rs10455861	-0.0337403	-0.251444	0.183964	611	0.761306	0.955118
rs791183	-0.0202077	-0.151219	0.110803	613	0.762409	0.955118
rs13066225	-0.02381	-0.179046	0.131426	613	0.763701	0.955118
rs694103	-0.0283925	-0.213795	0.15701	612	0.76406	0.955118
rs35323240	0.0244579	-0.135831	0.184747	612	0.764887	0.955118
rs644992	-0.0199912	-0.153679	0.113697	582	0.769453	0.957586
rs2619268	0.0222674	-0.127923	0.172457	613	0.771363	0.957586
rs4845998	0.0203098	-0.117583	0.158202	608	0.772823	0.957586
rs2274776	0.0176452	-0.106964	0.142255	597	0.781363	0.962407
rs2673825	0.0188476	-0.115018	0.152713	613	0.78258	0.962407
rs7934784	-0.0197176	-0.159844	0.120409	601	0.782704	0.962407
rs67009481	0.0298198	-0.184511	0.24415	597	0.785088	0.962881
rs6909681	0.0160341	-0.105127	0.137196	610	0.795343	0.969622
rs1234220	0.0299883	-0.197059	0.257036	613	0.795731	0.969622
rs622064	0.0221114	-0.152605	0.196828	613	0.804096	0.969622
rs17101804	-0.031684	-0.288732	0.225364	580	0.809096	0.969622
rs7810039	0.0200767	-0.143338	0.183491	601	0.80971	0.969622
rs2785070	-0.0159619	-0.147767	0.115843	613	0.812377	0.969622
rs17244699	0.0332683	-0.241993	0.30853	596	0.812745	0.969622
rs2108350	-0.02301	-0.221032	0.175012	613	0.81984	0.969622
rs2067913	-0.0232812	-0.224319	0.177756	613	0.82044	0.969622
rs4944873	-0.0163613	-0.15781	0.125087	597	0.820647	0.969622
rs1819577	0.0164805	-0.12602	0.158981	609	0.820674	0.969622
rs2673824	-0.0166647	-0.161117	0.127788	602	0.821112	0.969622
rs78797168	0.0319083	-0.247908	0.311724	609	0.823143	0.969622
rs78027553	0.0187791	-0.147134	0.184692	592	0.824434	0.969622
rs34408426	0.0168037	-0.132705	0.166313	592	0.825646	0.969622
rs600324	0.0209819	-0.16978	0.211744	613	0.829315	0.969622
rs6939741	-0.0145546	-0.148232	0.119123	580	0.831014	0.969622
rs616990	-0.022093	-0.225545	0.181359	603	0.831453	0.969622
rs2246682	-0.014831	-0.152193	0.122531	608	0.832402	0.969622
rs2299156	0.0173732	-0.144411	0.179157	606	0.833297	0.969622
rs642588	-0.0182396	-0.188218	0.151738	588	0.833418	0.969622
rs12196602	-0.0204237	-0.212419	0.171572	609	0.834841	0.969622
rs4974413	-0.0183058	-0.195314	0.158702	613	0.83937	0.972539
rs6466105	-0.0131272	-0.147338	0.121083	587	0.847971	0.977467
rs146203232	-0.0309504	-0.349365	0.287464	584	0.848906	0.977467
rs909836	0.0124503	-0.118552	0.143453	613	0.852229	0.977467
rs6968033	0.0182198	-0.174219	0.210658	613	0.852782	0.977467
rs76651933	0.0290108	-0.279481	0.337503	603	0.853763	0.977467
rs117825767	-0.0240159	-0.285339	0.237307	589	0.857053	0.978909
rs12718819	0.0288581	-0.290959	0.348675	583	0.859621	0.979521
rs2673813	0.0115976	-0.123225	0.14642	613	0.86611	0.982641
rs12208908	-0.0127049	-0.162208	0.136798	613	0.867715	0.982641
rs11966962	0.011723	-0.127031	0.150477	611	0.868475	0.982641
rs10466010	-0.0142994	-0.197669	0.169071	613	0.878522	0.983849
rs62270464	0.0143837	-0.173399	0.202166	611	0.880661	0.983849
rs56379351	0.0113432	-0.137721	0.160408	597	0.881437	0.983849
rs651164	0.0112841	-0.139221	0.161789	613	0.88317	0.983849
rs74956850	-0.0103498	-0.148681	0.127981	594	0.883412	0.983849
rs683369	-0.0107141	-0.156462	0.135034	613	0.885436	0.983849
rs17200966	0.0131479	-0.165897	0.192192	608	0.885556	0.983849
rs77631487	0.0166679	-0.210944	0.24428	596	0.885872	0.983849
rs75033338	0.0146827	-0.192949	0.222314	610	0.889765	0.985901
rs10128615	-0.0123456	-0.193366	0.168675	612	0.893662	0.986511
rs55947362	0.0167169	-0.240938	0.274371	601	0.898808	0.986511
rs176582	0.0139863	-0.217579	0.245552	590	0.905765	0.986511
rs557544	0.00849015	-0.132485	0.149465	600	0.906036	0.986511
rs998203	-0.00761972	-0.135709	0.12047	598	0.90718	0.986511
rs2192383	0.00747551	-0.118431	0.133382	613	0.907358	0.986511
rs6593139	-0.0142583	-0.25609	0.227574	593	0.908001	0.986511
rs4947935	0.00855792	-0.139498	0.156614	597	0.909799	0.986511
rs4934377	-0.00828826	-0.15182	0.135243	611	0.909887	0.986511
rs6934383	0.0121255	-0.205801	0.230052	613	0.913159	0.986511
rs61854365	0.0118518	-0.206949	0.230653	605	0.91545	0.986511
rs220722	-0.0146578	-0.285479	0.256163	613	0.915517	0.986511
rs179863	-0.00685756	-0.135712	0.121996	613	0.916923	0.986511
rs4344399	0.0080422	-0.147142	0.163226	592	0.919095	0.986645
rs176573	-0.00820561	-0.176404	0.159992	613	0.923823	0.987625
rs2734827	-0.00727956	-0.158499	0.14394	613	0.924829	0.987625
rs35992105	-0.00557741	-0.123835	0.11268	602	0.926348	0.987625
rs61853364	-0.00624365	-0.143472	0.130985	592	0.928941	0.987625
rs61901208	0.00678133	-0.155731	0.169293	613	0.934816	0.987625
rs2044859	-0.00554836	-0.141888	0.130792	610	0.936426	0.987625
rs650284	-0.00515127	-0.132538	0.122235	608	0.936827	0.987625
rs980716	-0.00611047	-0.15756	0.145339	613	0.93697	0.987625
rs112613914	-0.00811456	-0.215308	0.199079	611	0.938813	0.987625
rs59744560	0.00787849	-0.200749	0.216506	609	0.940997	0.987625
rs170219	0.00558412	-0.152054	0.163222	613	0.944647	0.987625
rs7940614	-0.0096419	-0.296112	0.276828	611	0.947403	0.987625
rs10945641	-0.00533233	-0.17378	0.163116	611	0.950527	0.987625
rs587779	-0.00537633	-0.18188	0.171127	613	0.952393	0.987625
rs73785017	0.00803782	-0.256781	0.272857	596	0.952562	0.987625
rs1726764	-0.00399193	-0.139156	0.131172	613	0.953839	0.987625
rs13062326	-0.00414877	-0.147742	0.139444	607	0.95484	0.987625
rs28626771	0.00383795	-0.137656	0.145332	600	0.957601	0.988359
rs9457827	-0.00652031	-0.311486	0.298445	613	0.966574	0.992083
rs113109303	-0.00341856	-0.181055	0.174218	600	0.969911	0.992083
rs1268136	-0.00582797	-0.310295	0.298639	612	0.970072	0.992083
rs9295117	-0.00280321	-0.163188	0.157582	612	0.972672	0.992083
rs2715129	0.00283613	-0.162619	0.168291	613	0.973198	0.992083
rs6593115	0.00416663	-0.322036	0.330369	599	0.980027	0.992083
rs144216193	0.00216583	-0.183082	0.187413	612	0.981718	0.992083
rs220726	0.00212226	-0.186485	0.19073	588	0.982405	0.992083
rs782448	0.00143777	-0.12988	0.132755	613	0.982879	0.992083
rs4947757	0.00149526	-0.138783	0.141774	609	0.983332	0.992083
rs11770199	0.00177342	-0.169941	0.173488	613	0.98385	0.992083
rs384167	0.00142287	-0.163838	0.166684	613	0.986536	0.992715
rs2277070	0.0011261	-0.225008	0.22726	610	0.992212	0.996347
rs9456496	0.000669426	-0.184572	0.185911	613	0.994349	0.996416
rs72938699	-0.000432592	-0.210252	0.209386	599	0.996776	0.996776
