# Supplementary material for: Lifestyle mediates the role of nutrient-sensing pathways in cognitive aging: cellular and epidemiological evidence
Source: Commun Biol. 2020 Apr 2;3:157. doi: 10.1038/s42003-020-0844-1 (PMC7118127; doi:10.1038/s42003-020-0844-1)
Supplement: Supplementary file 6 — Supplementary Data 4 [file 42003_2020_844_MOESM6_ESM.xlsx]

## Sheet: interaction_result_tagsnp_alltw
SNP	Beta coefficient	L95:Lower confidence interval	U95:Upper confidence interval	participants	interaction p value	interaction q vlaue followin Benjamini Hochberg
rs9642563	-0.165268	-0.231975	-0.0985608	900	1.2e-06	0.000577564
rs2108350	-0.11219	-0.177812	-0.0465693	943	0.000805342	0.127029
rs73025537	0.143139	0.0578065	0.228471	907	0.00100989	0.127029
rs4947465	-0.111163	-0.177678	-0.0446482	900	0.00105418	0.127029
rs6593139	-0.111675	-0.182411	-0.0409399	915	0.00197213	0.190114
rs7791286	-0.0729249	-0.125393	-0.0204569	943	0.00644598	0.517827
rs73125211	0.0929013	0.0243984	0.161404	897	0.00785856	0.541118
rs41522144	-0.0797497	-0.141038	-0.0184615	940	0.0107599	0.606839
rs10239132	-0.062684	-0.111201	-0.014167	941	0.011331	0.606839
rs10486759	0.0961641	0.0175897	0.174738	943	0.0164504	0.792907
rs649446	0.0677865	0.0103393	0.125234	916	0.0207359	0.81197
rs34061103	0.0725206	0.0100897	0.134951	937	0.0228003	0.81197
rs11235937	0.0662243	0.00706684	0.125382	943	0.0282255	0.81197
rs650284	-0.0463686	-0.0887271	-0.00401007	933	0.0319087	0.81197
rs7791875	0.0707218	0.00592011	0.135523	939	0.0324308	0.81197
rs10788578	-0.0505394	-0.0969344	-0.00414449	937	0.0327538	0.81197
rs1855970	0.0702772	0.00565791	0.134897	943	0.0330387	0.81197
rs600324	-0.0664456	-0.12793	-0.00496133	943	0.0341617	0.81197
rs10898950	0.0591902	0.00345342	0.114927	943	0.0373936	0.81197
rs2190496	-0.0476243	-0.0925193	-0.00272937	934	0.0376029	0.81197
rs7793185	0.074029	0.00381648	0.144241	940	0.0387777	0.81197
rs10128615	0.0677841	0.0032699	0.132298	941	0.0394615	0.81197
rs6593115	-0.0870628	-0.170717	-0.00340838	922	0.0413645	0.81197
rs2515088	0.0591833	0.00164902	0.116718	895	0.0437815	0.81197
rs791183	0.0428256	0.00109906	0.0845522	943	0.0442594	0.81197
rs34421818	-0.0801309	-0.158564	-0.00169793	914	0.0452385	0.81197
rs34408426	0.0447104	0.000453507	0.0889672	915	0.047694	0.81197
rs4934377	0.0503075	-0.000280359	0.100895	938	0.051279	0.81197
rs179887	-0.0408908	-0.0825864	0.000804754	888	0.0545843	0.81197
rs9457827	0.0892769	-0.00220779	0.180762	943	0.0557865	0.81197
rs77645753	0.0832673	-0.00234573	0.16888	933	0.0566116	0.81197
rs4362170	0.049812	-0.00146852	0.101092	935	0.0569269	0.81197
rs599287	-0.0404596	-0.0823918	0.00147264	939	0.0586022	0.81197
rs7807340	0.0819475	-0.00306093	0.166956	892	0.0588348	0.81197
rs4344399	-0.0441011	-0.0901084	0.00190615	908	0.0602726	0.81197
rs6586103	-0.0390054	-0.0797557	0.0017449	943	0.0606451	0.81197
rs1726764	0.037045	-0.00282378	0.0769137	943	0.0685796	0.846214
rs73030850	-0.0596282	-0.125511	0.00625426	935	0.0760737	0.846214
rs605442	0.0403041	-0.00443514	0.0850432	943	0.0774464	0.846214
rs683369	-0.0396639	-0.0841143	0.00478646	943	0.0803005	0.846214
rs34821441	-0.101915	-0.216207	0.0123776	937	0.0805097	0.846214
rs116388544	0.0606332	-0.00777835	0.129045	943	0.0823608	0.846214
rs2051897	-0.0496333	-0.105698	0.00643121	927	0.0827113	0.846214
rs997980	0.0435104	-0.00587181	0.0928927	943	0.0841774	0.846214
rs2058014	-0.0387731	-0.082869	0.00532287	940	0.0848151	0.846214
rs176582	0.055772	-0.00768031	0.119224	911	0.0849319	0.846214
rs10793067	0.039372	-0.00542801	0.0841719	899	0.0849745	0.846214
rs2237477	0.0399653	-0.00597302	0.0859036	939	0.0881655	0.846214
rs10437752	0.0504415	-0.00767901	0.108562	941	0.0889354	0.846214
rs12536500	-0.0420534	-0.0905134	0.00640662	943	0.0889656	0.846214
rs2673813	0.0366875	-0.00566473	0.0790397	943	0.0895371	0.846214
rs10455861	-0.0498843	-0.108409	0.00864081	940	0.0947967	0.863559
rs11202604	0.0502036	-0.00893748	0.109345	915	0.096152	0.863559
rs6973843	-0.0519348	-0.113244	0.00937399	943	0.0968501	0.863559
rs4944873	-0.0355708	-0.0777741	0.0066324	907	0.0985389	0.863559
rs7804365	0.0338172	-0.0066773	0.0743117	943	0.101671	0.875094
rs10793068	0.0363705	-0.007944	0.080685	943	0.107695	0.907044
rs575957	0.0493665	-0.0110304	0.109763	935	0.109146	0.907044
rs61854365	-0.0630085	-0.141959	0.0159416	929	0.117762	0.926231
rs3818678	0.0340975	-0.00875916	0.0769541	936	0.118899	0.926231
rs61062597	-0.0548363	-0.124013	0.0143406	919	0.120259	0.926231
rs12775504	-0.042711	-0.0967507	0.0113287	943	0.121355	0.926231
rs1332027	-0.0575572	-0.130458	0.0153431	919	0.121747	0.926231
rs35323240	-0.0400743	-0.0918574	0.0117087	942	0.129312	0.926231
rs78070341	-0.0786688	-0.180529	0.0231913	912	0.130089	0.926231
rs35883263	-0.0689642	-0.158639	0.0207103	921	0.131724	0.926231
rs56056432	-0.0469914	-0.108578	0.0145952	921	0.134782	0.926231
rs17152102	0.0485878	-0.0151943	0.11237	943	0.135415	0.926231
rs73346517	-0.0440537	-0.102084	0.013977	937	0.136771	0.926231
rs10499695	-0.0302069	-0.0707167	0.0103029	943	0.143876	0.926231
rs2785079	0.0392883	-0.0134133	0.0919899	943	0.143973	0.926231
rs935986	0.0351337	-0.012285	0.0825524	898	0.146443	0.926231
rs12417424	0.0388432	-0.0136797	0.0913661	943	0.147194	0.926231
rs10953493	0.0314598	-0.0114285	0.0743481	916	0.150515	0.926231
rs1548608	0.0376256	-0.0136777	0.0889288	943	0.150589	0.926231
rs1986970	-0.0300377	-0.0711146	0.0110391	905	0.151783	0.926231
rs998203	0.0296942	-0.0111777	0.0705661	912	0.154453	0.926231
rs55947362	-0.0501842	-0.119698	0.0193298	927	0.157074	0.926231
rs664910	-0.0395492	-0.0944761	0.0153777	943	0.158166	0.926231
rs2529422	-0.0421823	-0.101624	0.0172599	937	0.16426	0.926231
rs2049814	0.030912	-0.0129508	0.0747748	940	0.167188	0.926231
rs9355763	-0.0406832	-0.0986392	0.0172729	908	0.168867	0.926231
rs2006915	-0.0339193	-0.0823659	0.0145274	914	0.16998	0.926231
rs10945641	-0.0317588	-0.0772915	0.0137739	940	0.171597	0.926231
rs9456505	0.0570339	-0.0253589	0.139427	934	0.174861	0.926231
rs36027225	0.0502949	-0.0223969	0.122987	923	0.175064	0.926231
rs2237474	-0.0304037	-0.0744262	0.0136189	935	0.175847	0.926231
rs73125288	-0.028889	-0.0715115	0.0137335	935	0.184024	0.926231
rs782449	-0.0297763	-0.0737177	0.0141651	927	0.184123	0.926231
rs664706	-0.0415756	-0.103232	0.0200811	926	0.186287	0.926231
rs113045253	0.0419832	-0.0205058	0.104472	943	0.187898	0.926231
rs2982372	0.0310388	-0.0152254	0.077303	909	0.18852	0.926231
rs76960104	0.0491301	-0.024123	0.122383	900	0.18866	0.926231
rs7765486	0.0294086	-0.014453	0.0732702	926	0.188794	0.926231
rs9486930	-0.0468017	-0.116996	0.0233925	938	0.191273	0.926231
rs599277	0.0304583	-0.0153074	0.0762241	928	0.192086	0.926231
rs7085412	-0.0282529	-0.0709634	0.0144576	928	0.194791	0.926231
rs7808025	0.0301357	-0.0154258	0.0756972	926	0.194838	0.926231
rs484754	-0.0277046	-0.0697796	0.0143704	943	0.196851	0.926231
rs179863	0.0290367	-0.01552	0.0735934	943	0.201499	0.926231
rs2237462	0.0306712	-0.0164652	0.0778076	931	0.202184	0.926231
rs73549968	0.0547325	-0.0294183	0.138883	943	0.202379	0.926231
rs7786398	-0.0269668	-0.0684806	0.0145469	938	0.20295	0.926231
rs7934784	0.0280021	-0.0151485	0.0711527	928	0.203402	0.926231
rs2519687	-0.0334945	-0.0852997	0.0183107	909	0.205072	0.926231
rs3120821	-0.0313048	-0.0798034	0.0171938	901	0.205821	0.926231
rs10236515	0.0295795	-0.0163256	0.0754846	943	0.206607	0.926231
rs2975113	0.0292556	-0.0164228	0.0749341	916	0.209363	0.926231
rs2304551	0.0437927	-0.0247334	0.112319	928	0.210363	0.926231
rs2673824	0.0295453	-0.0170918	0.0761824	927	0.214351	0.926231
rs12208908	0.0278794	-0.016405	0.0721638	943	0.217231	0.926231
rs10226937	-0.0285615	-0.0739773	0.0168544	942	0.217718	0.926231
rs1571631	0.0268853	-0.0161368	0.0699073	943	0.220635	0.926231
rs609207	-0.0232186	-0.0605538	0.0141166	943	0.222876	0.926231
rs187775510	0.0591725	-0.0365667	0.154912	925	0.225744	0.926231
rs2192383	0.0273143	-0.0169344	0.0715629	943	0.226321	0.926231
rs72938695	-0.0405243	-0.106516	0.0254673	919	0.228744	0.926231
rs57620885	-0.0355059	-0.0933259	0.0223141	900	0.228748	0.926231
rs73114873	-0.0384167	-0.101274	0.0244403	943	0.230954	0.926231
rs8191890	-0.0419728	-0.110902	0.026956	943	0.232673	0.926231
rs2044859	-0.0252377	-0.066905	0.0164296	940	0.235163	0.926231
rs138757528	-0.0534552	-0.142012	0.0351012	929	0.236764	0.926231
rs10997810	-0.0417937	-0.111043	0.0274552	929	0.236842	0.926231
rs79477424	0.0576013	-0.0384022	0.153605	930	0.239601	0.926231
rs176548	0.0261444	-0.0177032	0.0699919	941	0.24254	0.926231
rs117890390	-0.0387919	-0.104164	0.0265807	918	0.244806	0.926231
rs694103	0.0386261	-0.0278491	0.105101	941	0.254754	0.926231
rs12775367	-0.0417397	-0.11436	0.030881	932	0.259939	0.926231
rs28415418	-0.0260216	-0.0716492	0.0196061	928	0.263656	0.926231
rs11235961	0.0270856	-0.0204517	0.0746229	931	0.264097	0.926231
rs61853411	-0.0380603	-0.104977	0.0288569	924	0.264943	0.926231
rs3781907	0.026953	-0.0208038	0.0747098	943	0.268646	0.926231
rs113109303	-0.0390777	-0.110053	0.0318977	917	0.280526	0.926231
rs1234221	0.0268672	-0.0219489	0.0756833	943	0.280705	0.926231
rs6927731	0.03914	-0.0324015	0.110681	927	0.283582	0.926231
rs68168937	0.0294023	-0.0244829	0.0832874	937	0.284859	0.926231
rs17244699	0.0508335	-0.0425001	0.144167	912	0.285746	0.926231
rs12667674	-0.0296614	-0.0841979	0.0248751	924	0.28642	0.926231
rs2200614	-0.0261637	-0.0744621	0.0221347	919	0.288348	0.926231
rs120432	-0.0249744	-0.0713542	0.0214055	943	0.291237	0.926231
rs1130861	0.0316204	-0.0271582	0.0903989	943	0.291702	0.926231
rs12416244	0.0264469	-0.0227545	0.0756483	943	0.29209	0.926231
rs654993	-0.0200112	-0.0572523	0.0172299	943	0.292254	0.926231
rs664095	0.0331615	-0.0286049	0.0949279	942	0.292663	0.926231
rs12528054	0.0268076	-0.0238456	0.0774608	913	0.299592	0.926231
rs8191794	0.0373135	-0.03353	0.108157	943	0.301913	0.926231
rs2237467	0.0273583	-0.0246958	0.0794124	915	0.302952	0.926231
rs72626376	0.0350356	-0.0316429	0.101714	941	0.303074	0.926231
rs11202576	0.0254329	-0.0231835	0.0740493	943	0.305202	0.926231
rs4709398	0.0353252	-0.032209	0.102859	893	0.30526	0.926231
rs59744560	0.0333674	-0.0305616	0.0972965	935	0.306302	0.926231
rs72984831	0.024734	-0.0228271	0.0722952	910	0.308064	0.926231
rs4451226	0.0242116	-0.0226151	0.0710383	943	0.310864	0.926231
rs555772	-0.0234408	-0.0688961	0.0220146	932	0.312137	0.926231
rs384167	-0.0270303	-0.0795761	0.0255155	943	0.313333	0.926231
rs763092	-0.0283996	-0.0838948	0.0270956	935	0.315847	0.926231
rs6914842	-0.0208299	-0.0615706	0.0199108	923	0.316292	0.926231
rs17133878	-0.0214069	-0.0633909	0.0205771	934	0.317617	0.926231
rs3777392	-0.0363159	-0.107607	0.0349751	909	0.31807	0.926231
rs61853364	-0.0227428	-0.0675282	0.0220426	912	0.319579	0.926231
rs2529418	-0.0204954	-0.0608698	0.0198791	916	0.319756	0.926231
rs909836	-0.0215369	-0.0641402	0.0210664	943	0.321773	0.926231
rs4646283	0.0313976	-0.0309585	0.0937537	943	0.323692	0.926231
rs651164	0.0232435	-0.0230482	0.0695353	943	0.325049	0.926231
rs11235971	0.0263054	-0.0261117	0.0787225	943	0.325302	0.926231
rs6939741	-0.0202803	-0.0608636	0.020303	893	0.327357	0.926231
rs1867348	0.0456977	-0.0458705	0.137266	943	0.328	0.926231
rs77631487	-0.0357	-0.107617	0.0362168	919	0.330574	0.926231
rs17291068	-0.0255484	-0.0771688	0.026072	909	0.332016	0.926231
rs11575300	-0.03676	-0.111034	0.0375136	937	0.332019	0.926231
rs170219	-0.0220985	-0.0668855	0.0226885	943	0.3335	0.926231
rs10455868	0.0214895	-0.0224385	0.0654174	924	0.337646	0.926231
rs10997817	-0.0280447	-0.0858024	0.029713	943	0.341252	0.926231
rs3101826	-0.019085	-0.0586057	0.0204357	943	0.34389	0.926231
rs13066225	0.023523	-0.0252543	0.0723003	943	0.344549	0.926231
rs7940614	0.0509544	-0.0548465	0.156755	938	0.345196	0.926231
rs2715140	-0.0279688	-0.0861552	0.0302176	915	0.346129	0.926231
rs2785073	0.0358798	-0.0393335	0.111093	919	0.349788	0.926231
rs4947588	-0.0235725	-0.0731694	0.0260245	930	0.351569	0.926231
rs7653663	-0.0292711	-0.0910448	0.0325026	943	0.353027	0.926231
rs4646272	-0.0386486	-0.120429	0.043132	933	0.354304	0.926231
rs176573	-0.0313661	-0.0983179	0.0355856	943	0.358495	0.926231
rs4974413	-0.0261918	-0.0822626	0.0298791	940	0.359901	0.926231
rs17203659	0.0280557	-0.0325325	0.0886439	927	0.364096	0.926231
rs73025532	-0.0332812	-0.105332	0.0387692	911	0.365278	0.926231
rs189096348	0.0274205	-0.0323492	0.0871902	914	0.368553	0.926231
rs73785017	0.0442438	-0.0525065	0.140994	914	0.370089	0.926231
rs9320270	-0.0308928	-0.0984851	0.0366995	901	0.370354	0.926231
rs2067913	0.0311842	-0.0377481	0.100117	942	0.37525	0.926231
rs628031	-0.0189813	-0.0609795	0.0230168	943	0.375706	0.926231
rs7777754	-0.0219298	-0.0707972	0.0269375	912	0.37909	0.926231
rs138112329	0.0319969	-0.0398194	0.103813	905	0.382524	0.926231
rs650903	0.0375055	-0.0467767	0.121788	936	0.383101	0.926231
rs2110383	-0.0233287	-0.0761406	0.0294832	921	0.386603	0.926231
rs6915349	0.0179937	-0.0227578	0.0587453	932	0.386801	0.926231
rs3801266	-0.0266376	-0.0872985	0.0340232	937	0.389413	0.926231
rs7076964	0.0205482	-0.0264746	0.0675709	943	0.391729	0.926231
rs17101804	-0.0378499	-0.124905	0.0492049	895	0.394118	0.926231
rs9457843	0.0286244	-0.0372281	0.0944768	943	0.394236	0.926231
rs12412656	-0.0209162	-0.0691139	0.0272815	911	0.395005	0.926231
rs699138	0.0195191	-0.0257004	0.0647387	943	0.397531	0.926231
rs73025542	0.0224244	-0.0296784	0.0745272	932	0.398916	0.926231
rs3734181	0.0235666	-0.0314788	0.078612	922	0.401394	0.926231
rs660339	0.0188612	-0.0255069	0.0632292	943	0.404727	0.926231
rs509861	-0.0190881	-0.0644315	0.0262553	927	0.409317	0.926231
rs9347380	-0.0176063	-0.0594416	0.024229	943	0.40945	0.926231
rs67009481	-0.0302512	-0.102247	0.0417444	913	0.410193	0.926231
rs10788569	-0.0235774	-0.0797982	0.0326435	937	0.411097	0.926231
rs56379351	0.019042	-0.0268553	0.0649392	911	0.416121	0.926231
rs6968033	0.0234338	-0.0332607	0.0801284	943	0.417862	0.926231
rs62440101	0.0296328	-0.0421739	0.10144	918	0.418606	0.926231
rs73203024	-0.0407929	-0.140046	0.0584607	907	0.420501	0.926231
rs6943153	-0.0173131	-0.0595134	0.0248872	943	0.421333	0.926231
rs80225290	0.04165	-0.0602164	0.143516	902	0.42291	0.926231
rs782448	-0.0173129	-0.0596698	0.025044	943	0.423058	0.926231
rs2007567	0.0165142	-0.0239853	0.0570136	901	0.424166	0.926231
rs893294	-0.0208716	-0.0722283	0.030485	912	0.425709	0.926231
rs435612	0.0245964	-0.0363945	0.0855874	943	0.429277	0.926231
rs4845998	-0.0178104	-0.0622199	0.0265991	937	0.431834	0.926231
rs2299155	0.0368461	-0.0550838	0.128776	943	0.432113	0.926231
rs190143270	0.0192581	-0.0289514	0.0674676	917	0.433654	0.926231
rs479504	-0.0215907	-0.075643	0.0324615	938	0.433682	0.926231
rs176566	0.0229843	-0.0346978	0.0806665	943	0.434807	0.926231
rs75033338	0.0231747	-0.0350524	0.0814019	938	0.435337	0.926231
rs11769934	0.015033	-0.0227905	0.0528566	943	0.435977	0.926231
rs10806724	-0.0155859	-0.0549801	0.0238082	923	0.43807	0.926231
rs7805922	-0.0264887	-0.093485	0.0405077	936	0.438378	0.926231
rs62270464	-0.0263004	-0.0930827	0.0404819	935	0.440178	0.926231
rs566192	0.021577	-0.0332362	0.0763903	897	0.440383	0.926231
rs9656664	-0.0234946	-0.0842649	0.0372757	914	0.448594	0.926231
rs60812833	0.0350935	-0.0557192	0.125906	908	0.448799	0.926231
rs622064	0.0181135	-0.0288887	0.0651157	943	0.450048	0.926231
rs1670561	-0.0388494	-0.139734	0.0620348	943	0.450384	0.926231
rs144216193	-0.0236545	-0.0854035	0.0380945	938	0.452757	0.926231
rs9691260	-0.035616	-0.128736	0.057504	922	0.453466	0.926231
rs7809758	0.0165948	-0.026813	0.0600026	943	0.453671	0.926231
rs1883965	0.0181445	-0.0297895	0.0660786	934	0.458135	0.926231
rs10762178	0.0183208	-0.0302007	0.0668424	943	0.459264	0.926231
rs1819577	0.0169515	-0.0279442	0.0618471	934	0.459272	0.926231
rs2619268	0.0187304	-0.0314445	0.0689053	943	0.464369	0.928631
rs662138	0.0199988	-0.0338044	0.0738019	908	0.466285	0.928631
rs11238325	-0.0160777	-0.0596596	0.0275042	930	0.469643	0.928631
rs2244092	0.0148746	-0.0254999	0.055249	943	0.470236	0.928631
rs150177968	-0.0261864	-0.0974829	0.0451102	899	0.471596	0.928631
rs6784784	-0.017613	-0.0658154	0.0305895	940	0.473884	0.928631
rs866255	0.0157881	-0.0274265	0.0590026	943	0.473948	0.928631
rs497897	-0.0271067	-0.102168	0.0479542	943	0.479061	0.930731
rs9430172	-0.021864	-0.0828462	0.0391182	926	0.48223	0.930731
rs79751113	0.0206399	-0.0369471	0.078227	913	0.482375	0.930731
rs28626771	-0.0165687	-0.0637189	0.0305815	913	0.49098	0.930731
rs41430449	0.0318822	-0.0589474	0.122712	924	0.491464	0.930731
rs78797168	-0.0231285	-0.0897502	0.0434931	935	0.496227	0.930731
rs4469405	-0.0231467	-0.0901664	0.043873	928	0.498452	0.930731
rs6977685	0.0168617	-0.0321623	0.0658857	925	0.500223	0.930731
rs1234220	0.0233862	-0.0451729	0.0919453	943	0.503766	0.930731
rs4944874	0.0167362	-0.0325807	0.0660532	927	0.505957	0.930731
rs4946925	-0.0140042	-0.0555038	0.0274954	943	0.508349	0.930731
rs17702687	-0.0146583	-0.0581686	0.0288519	943	0.509054	0.930731
rs7919108	-0.0193345	-0.076765	0.038096	940	0.509348	0.930731
rs12089366	0.0168957	-0.0337673	0.0675586	925	0.513342	0.930731
rs62481378	0.0241698	-0.0483162	0.0966557	922	0.513406	0.930731
rs7078010	-0.0149253	-0.0599077	0.030057	943	0.515475	0.930731
rs4457643	-0.0298348	-0.119859	0.0601897	933	0.515978	0.930731
rs7635934	-0.0182728	-0.0738538	0.0373083	943	0.519337	0.930731
rs2673825	0.0140122	-0.0291236	0.057148	943	0.52433	0.930731
rs1086573	-0.0145904	-0.0598193	0.0306385	913	0.527206	0.930731
rs811036	-0.0246029	-0.101038	0.0518321	935	0.528117	0.930731
rs10256211	0.0183611	-0.0387758	0.0754979	930	0.528793	0.930731
rs11235978	0.0263238	-0.055745	0.108393	923	0.529562	0.930731
rs10953497	-0.016749	-0.0700161	0.0365182	938	0.537703	0.930731
rs179892	-0.0158953	-0.0664524	0.0346619	943	0.537744	0.930731
rs782451	-0.0139976	-0.0586471	0.0306519	931	0.538912	0.930731
rs67528218	-0.0224439	-0.0943519	0.0494641	928	0.5407	0.930731
rs73188524	-0.0175326	-0.0739646	0.0388994	923	0.542562	0.930731
rs3773155	0.0195562	-0.0436712	0.0827836	941	0.544364	0.930731
rs74644777	-0.0247417	-0.10514	0.055657	915	0.546398	0.930731
rs557544	-0.013971	-0.0594801	0.0315382	919	0.54737	0.930731
rs984450	-0.0129333	-0.0553254	0.0294588	913	0.549858	0.930731
rs532228	-0.0155503	-0.0668278	0.0357271	924	0.552253	0.930731
rs2329371	-0.0140736	-0.0605053	0.0323582	943	0.552458	0.930731
rs2734827	-0.0135622	-0.0585407	0.0314164	943	0.554528	0.930731
rs11202626	0.0260038	-0.0606348	0.112643	937	0.556346	0.930731
rs3798186	0.0129135	-0.0304664	0.0562935	927	0.559583	0.930731
rs3010222	0.0144655	-0.0342127	0.0631437	941	0.560267	0.930731
rs10934819	0.012782	-0.030273	0.0558369	933	0.56065	0.930731
rs10997812	0.0216416	-0.0515729	0.0948561	900	0.562346	0.930731
rs9486900	-0.0146565	-0.0642968	0.0349838	939	0.562793	0.930731
rs7634643	-0.0138148	-0.060933	0.0333034	922	0.565521	0.930731
rs6934383	0.0173928	-0.042177	0.0769625	943	0.567141	0.930731
rs176567	-0.0126334	-0.055954	0.0306873	907	0.567604	0.930731
rs11202642	0.0133275	-0.0325805	0.0592354	927	0.569354	0.930731
rs11238355	-0.0209675	-0.0935244	0.0515894	934	0.571122	0.930731
rs11526273	0.0146178	-0.0362553	0.0654909	943	0.57331	0.930731
rs12198276	-0.0135424	-0.0607927	0.033708	930	0.574285	0.930731
rs4646276	-0.017486	-0.0786151	0.0436432	939	0.575031	0.930731
rs408889	-0.011788	-0.0530244	0.0294484	922	0.57528	0.930731
rs12201330	-0.0201225	-0.0907191	0.0504741	911	0.576388	0.930731
rs2471891	0.0125788	-0.0317303	0.0568879	930	0.577924	0.930731
rs7096511	0.0186913	-0.0471597	0.0845423	943	0.577985	0.930731
rs17133917	0.0113604	-0.0289195	0.0516402	928	0.580406	0.930731
rs648253	-0.00992245	-0.04518	0.0253351	943	0.581224	0.930731
rs12196602	-0.0176831	-0.0817488	0.0463826	934	0.588515	0.932894
rs6936586	0.011833	-0.0311738	0.0548398	943	0.589694	0.932894
rs60457547	0.0117321	-0.0311418	0.054606	912	0.591725	0.932894
rs17152960	-0.0122913	-0.0572308	0.0326482	923	0.591905	0.932894
rs10887755	0.0154561	-0.0411073	0.0720195	943	0.592252	0.932894
rs6927268	-0.0128444	-0.0602932	0.0346043	943	0.595713	0.9349
rs17282181	0.0123835	-0.0342729	0.05904	943	0.602908	0.9349
rs2519683	0.0114716	-0.0322359	0.0551791	912	0.606953	0.9349
rs9486916	-0.0139612	-0.0673526	0.0394302	943	0.60829	0.9349
rs9295117	-0.0117706	-0.0570356	0.0334944	940	0.61028	0.9349
rs507961	-0.0135691	-0.066061	0.0389229	943	0.612396	0.9349
rs10466010	0.0133856	-0.0388963	0.0656675	943	0.615798	0.9349
rs17132534	-0.018726	-0.0932634	0.0558114	943	0.62243	0.9349
rs2673836	0.0126226	-0.0377721	0.0630173	930	0.623476	0.9349
rs73025559	-0.0205455	-0.10315	0.0620595	934	0.625911	0.9349
rs2299156	0.0138734	-0.041934	0.0696808	930	0.626084	0.9349
rs4245555	0.0101459	-0.0308742	0.051166	901	0.627829	0.9349
rs519007	0.0127457	-0.0390013	0.0644927	935	0.629264	0.9349
rs561204	0.0120414	-0.0372575	0.0613402	924	0.632127	0.9349
rs2394438	0.0245038	-0.0759807	0.124988	935	0.63268	0.9349
rs2486922	0.0123832	-0.0386581	0.0634246	918	0.634417	0.9349
rs78027553	0.0125535	-0.0392029	0.06431	912	0.634503	0.9349
rs2197296	0.0107704	-0.0338222	0.055363	884	0.635929	0.9349
rs7760445	0.00958185	-0.0307941	0.0499578	926	0.641832	0.9349
rs6944090	-0.011838	-0.0620548	0.0383788	941	0.644048	0.9349
rs7789066	-0.0211646	-0.111429	0.0690998	943	0.645827	0.9349
rs3470	0.00952369	-0.0313514	0.0503988	943	0.647909	0.9349
rs61901208	0.0131605	-0.0434514	0.0697723	943	0.64865	0.9349
rs112613914	-0.0134604	-0.0726921	0.0457713	941	0.656024	0.9349
rs12669732	-0.0129385	-0.0698747	0.0439977	943	0.65603	0.9349
rs28458270	0.019006	-0.0647146	0.102727	905	0.656353	0.9349
rs3741139	0.0280165	-0.0957357	0.151769	942	0.65724	0.9349
rs35992105	0.00968817	-0.033209	0.0525854	930	0.658013	0.9349
rs7548659	-0.0123647	-0.0674338	0.0427045	943	0.65988	0.9349
rs2632723	0.0119594	-0.0416566	0.0655753	905	0.661973	0.9349
rs6926487	-0.0187862	-0.1036	0.0660273	932	0.664187	0.9349
rs644992	0.0092289	-0.0333272	0.0517851	894	0.670797	0.9349
rs6918436	-0.00937311	-0.0527768	0.0340306	928	0.672102	0.9349
rs2237458	0.00905403	-0.0330223	0.0511304	935	0.673204	0.9349
rs10266015	-0.00986271	-0.0561123	0.0363869	933	0.675969	0.9349
rs61775595	-0.0100321	-0.0572556	0.0371913	923	0.677131	0.9349
rs2735350	0.00892133	-0.0333785	0.0512211	935	0.67933	0.9349
rs4947757	0.00994311	-0.0372387	0.0571249	935	0.679569	0.9349
rs79324010	-0.0134334	-0.0776488	0.0507821	895	0.681794	0.9349
rs644205	-0.0110736	-0.0642503	0.0421031	943	0.683161	0.9349
rs4946923	-0.00866942	-0.0503737	0.0330349	916	0.683684	0.9349
rs9480861	-0.00786587	-0.0459031	0.0301713	943	0.685245	0.9349
rs616990	0.0143443	-0.0551393	0.0838279	927	0.685753	0.9349
rs9374035	0.00941755	-0.0364684	0.0553035	943	0.687488	0.9349
rs6903540	0.0165302	-0.0640336	0.097094	914	0.68757	0.9349
rs117825767	-0.0207673	-0.122557	0.0810224	910	0.689243	0.9349
rs2802288	-0.00827819	-0.0488971	0.0323408	943	0.689562	0.9349
rs1468451	0.0111646	-0.043793	0.0661221	943	0.690504	0.9349
rs145102049	-0.0144467	-0.0857295	0.0568361	923	0.6912	0.9349
rs2289185	-0.0227411	-0.136602	0.0911197	888	0.695453	0.9349
rs2074778	-0.00789455	-0.0477409	0.0319518	920	0.697776	0.9349
rs13062326	-0.00967124	-0.0587476	0.0394051	931	0.699313	0.9349
rs513751	0.0162655	-0.0665795	0.0991105	941	0.700372	0.9349
rs72982975	-0.00937588	-0.0572209	0.0384691	940	0.700913	0.9349
rs9456496	-0.016882	-0.103423	0.0696585	943	0.702202	0.9349
rs3798185	0.00897654	-0.0371603	0.0551133	942	0.702948	0.9349
rs10499961	-0.0132397	-0.0815624	0.055083	925	0.704084	0.9349
rs3758932	-0.0100659	-0.0627173	0.0425854	934	0.707872	0.936797
rs8191829	0.00908497	-0.0386971	0.056867	922	0.7094	0.936797
rs688359	0.00776747	-0.0363893	0.0519243	943	0.730262	0.95622
rs9365124	-0.0101851	-0.0682326	0.0478624	901	0.730919	0.95622
rs522611	-0.00856455	-0.0574468	0.0403177	943	0.731292	0.95622
rs7810039	0.0091733	-0.0439745	0.0623211	926	0.73514	0.95622
rs6593185	0.0072107	-0.0346812	0.0491026	943	0.73584	0.95622
rs11815381	-0.0122158	-0.0837563	0.0593247	901	0.737869	0.95622
rs456598	0.0100725	-0.049668	0.0698131	943	0.741049	0.95622
rs4947478	0.00818227	-0.0404222	0.0567867	906	0.741435	0.95622
rs437127	0.00717463	-0.035884	0.0502333	935	0.743983	0.95622
rs79025454	-0.0172981	-0.121468	0.0868714	933	0.744823	0.95622
rs12718572	0.00721588	-0.0366425	0.0510743	930	0.747095	0.95622
rs609468	0.00774088	-0.0398227	0.0553045	924	0.749737	0.95622
rs12532328	-0.00740723	-0.0529511	0.0381367	932	0.749899	0.95622
rs7908337	-0.00771862	-0.0556282	0.0401909	935	0.752175	0.956592
rs6466105	-0.00645087	-0.0487895	0.0358878	908	0.76522	0.957678
rs3800232	-0.00935945	-0.0711704	0.0524515	943	0.766631	0.957678
rs60767324	0.0111387	-0.0630113	0.0852887	935	0.768431	0.957678
rs3798167	0.00753344	-0.0430385	0.0581054	943	0.770309	0.957678
rs2246682	0.00649875	-0.0373947	0.0503922	930	0.771669	0.957678
rs4974448	0.00645574	-0.0377709	0.0506823	919	0.774801	0.957678
rs3800227	-0.00710203	-0.05576	0.0415559	937	0.774818	0.957678
rs61854363	-0.00960385	-0.0757025	0.0564948	936	0.775813	0.957678
rs2715129	0.00690534	-0.0407468	0.0545574	943	0.77639	0.957678
rs6951648	0.00841291	-0.0497727	0.0665986	910	0.776877	0.957678
rs4709393	0.00717826	-0.0426993	0.0570558	904	0.777883	0.957678
rs17310472	0.00768817	-0.046097	0.0614733	943	0.77935	0.957678
rs12246428	-0.00740463	-0.0597677	0.0449585	943	0.781655	0.957678
rs1003737	0.00518182	-0.0323285	0.0426921	943	0.786574	0.957678
rs10490920	0.00855223	-0.0534807	0.0705852	939	0.786993	0.957678
rs4947935	-0.0064796	-0.0537726	0.0408134	917	0.788284	0.957678
rs2785080	-0.00665257	-0.0564901	0.043185	937	0.793606	0.957678
rs220723	0.00674736	-0.0439219	0.0574166	943	0.79409	0.957678
rs4946938	0.0106763	-0.0699433	0.0912959	943	0.795204	0.957678
rs79526652	-0.0100284	-0.0869723	0.0669154	927	0.798371	0.957678
rs1268155	0.00531553	-0.0356317	0.0462628	943	0.799159	0.957678
rs12718819	0.0109959	-0.0747198	0.0967116	903	0.801478	0.957678
rs10509412	-0.00540561	-0.0476258	0.0368146	943	0.801856	0.957678
rs642588	-0.00638013	-0.056896	0.0441358	904	0.804485	0.957678
rs587779	-0.00777436	-0.0701691	0.0546204	943	0.807064	0.957678
rs2311739	0.00899181	-0.0631766	0.0811603	931	0.807072	0.957678
rs176571	0.00560621	-0.0395251	0.0507375	910	0.80764	0.957678
rs4947968	0.00534965	-0.0379508	0.0486501	939	0.808662	0.957678
rs4944871	-0.00544953	-0.0509344	0.0400354	932	0.814343	0.958273
rs11966962	0.00516622	-0.0382069	0.0485394	938	0.815406	0.958273
rs6439080	0.0051226	-0.0382261	0.0484713	910	0.816835	0.958273
rs220722	0.0122803	-0.092008	0.116569	943	0.817473	0.958273
rs893293	0.00589569	-0.0452381	0.0570295	930	0.821212	0.958273
rs9347367	-0.00568429	-0.0553661	0.0439975	927	0.822562	0.958273
rs74956850	0.00550936	-0.0428541	0.0538728	907	0.823321	0.958273
rs497849	0.00554943	-0.0436605	0.0547594	943	0.825069	0.958273
rs2277070	-0.00669345	-0.0667833	0.0533964	938	0.827175	0.95841
rs806383	0.00459079	-0.0383662	0.0475478	943	0.834086	0.964099
rs146203232	0.00700064	-0.0627177	0.076719	896	0.843976	0.965476
rs980716	-0.00460345	-0.0504788	0.0412719	943	0.844078	0.965476
rs78778096	-0.00755913	-0.0834434	0.0683251	899	0.845202	0.965476
rs72938699	0.00597896	-0.0548408	0.0667987	924	0.847209	0.965476
rs1029982	0.00680437	-0.0627925	0.0764012	943	0.848035	0.965476
rs12112530	0.00725952	-0.068717	0.083236	904	0.851443	0.965476
rs140188530	-0.00624166	-0.0717644	0.0592811	940	0.851889	0.965476
rs928222	0.00587456	-0.0565578	0.0683069	943	0.85368	0.965476
rs11916152	0.00556041	-0.0541624	0.0652832	943	0.855203	0.965476
rs150831392	-0.00535016	-0.0631079	0.0524076	912	0.85593	0.965476
rs3798174	-0.00731011	-0.0871828	0.0725626	943	0.857637	0.965476
rs2274776	0.0036018	-0.0362266	0.0434302	915	0.859313	0.965476
rs73344835	-0.00396866	-0.049343	0.0414057	917	0.863885	0.967648
rs4603211	0.00460965	-0.0487458	0.0579651	943	0.865534	0.967648
rs9285397	-0.00481269	-0.0613079	0.0516826	943	0.867396	0.967648
rs17532874	-0.00648141	-0.0852729	0.0723101	925	0.871912	0.967648
rs11773766	-0.00342654	-0.0451189	0.0382658	941	0.872026	0.967648
rs4934368	-0.00400917	-0.0534591	0.0454408	918	0.873742	0.967648
rs117880377	-0.00579132	-0.0781227	0.06654	928	0.8753	0.967648
rs2704999	0.00423792	-0.0514925	0.0599684	943	0.881518	0.972293
rs559270	-0.00303638	-0.043856	0.0377833	923	0.884083	0.972895
rs12777257	-0.0031349	-0.0467968	0.040527	934	0.888086	0.975073
rs76651933	-0.00556042	-0.0876468	0.076526	924	0.894377	0.977838
rs755883	0.00281928	-0.0389134	0.044552	907	0.89466	0.977838
rs11153123	-0.00294792	-0.0484232	0.0425274	943	0.898896	0.980244
rs457543	-0.00508592	-0.0978659	0.0876941	914	0.914439	0.983184
rs58458113	0.00260676	-0.0458421	0.0510556	923	0.916013	0.983184
rs719917	-0.00367206	-0.0726373	0.0652932	943	0.916883	0.983184
rs62264113	-0.00353665	-0.070444	0.0633707	924	0.917484	0.983184
rs62920960	-0.002853	-0.0583028	0.0525968	915	0.919673	0.983184
rs1234216	-0.0021157	-0.0456886	0.0414572	939	0.924181	0.983184
rs9486893	-0.00201568	-0.0451193	0.041088	943	0.926971	0.983184
rs7773429	-0.00252319	-0.0582537	0.0532073	896	0.92929	0.983184
rs9486917	0.00262639	-0.0589553	0.0642081	924	0.933381	0.983184
rs645851	-0.00185273	-0.0467097	0.0430042	943	0.935478	0.983184
rs117977601	0.00255637	-0.059437	0.0645498	943	0.935583	0.983184
rs2735352	-0.00174456	-0.0455166	0.0420275	943	0.937735	0.983184
rs7780360	0.00186682	-0.0452325	0.0489662	940	0.938078	0.983184
rs518579	-0.00152731	-0.0409455	0.0378908	941	0.939465	0.983184
rs80254170	0.00261782	-0.0663523	0.0715879	903	0.940697	0.983184
rs2539847	-0.00167959	-0.0461666	0.0428074	943	0.941011	0.983184
rs220726	-0.0021061	-0.0581756	0.0539634	904	0.941311	0.983184
rs34441321	0.00204849	-0.0546228	0.0587197	906	0.943519	0.983184
rs17200966	0.00183268	-0.0499792	0.0536446	935	0.944728	0.983184
rs4947475	-0.00138909	-0.0424597	0.0396815	943	0.947146	0.983184
rs9457841	-0.00126149	-0.042596	0.040073	927	0.952301	0.983184
rs11770199	0.00159809	-0.0515072	0.0547034	943	0.952967	0.983184
rs6780384	-0.00212592	-0.0732736	0.0690218	942	0.953298	0.983184
rs12196996	-0.0022208	-0.0822557	0.0778141	922	0.956628	0.983184
rs8191745	0.00136491	-0.0486008	0.0513306	927	0.957301	0.983184
rs4709383	-0.00278865	-0.106523	0.100945	919	0.957979	0.983184
rs717976	-0.00106029	-0.0412804	0.0391598	910	0.958792	0.983184
rs6923730	-0.00109031	-0.0432386	0.041058	927	0.959563	0.983184
rs60358016	0.00171692	-0.0701727	0.0736066	935	0.962665	0.983184
rs58247707	-0.00224157	-0.0974022	0.0929191	910	0.963175	0.983184
rs2237440	0.000889609	-0.0391591	0.0409383	922	0.965273	0.983184
rs2785070	0.00086691	-0.0402872	0.042021	943	0.967067	0.983184
rs782431	0.00079844	-0.0419353	0.0435322	935	0.970787	0.983184
rs2764264	0.000714354	-0.0429474	0.0443761	943	0.974418	0.983184
rs220736	-0.00109347	-0.0683157	0.0661287	920	0.974566	0.983184
rs1268136	-0.00140493	-0.0975129	0.094703	941	0.977142	0.983184
rs61560478	-0.000788464	-0.0595294	0.0579525	917	0.979011	0.983184
rs6909681	-0.00050361	-0.0381895	0.0371823	937	0.979104	0.983184
rs11202596	0.000620723	-0.0836663	0.0849078	943	0.988484	0.990539
rs2715126	2.95e-05	-0.0458889	0.0459478	914	0.998996	0.998996
