# Supplementary material for: Lifestyle mediates the role of nutrient-sensing pathways in cognitive aging: cellular and epidemiological evidence
Source: Commun Biol. 2020 Apr 2;3:157. doi: 10.1038/s42003-020-0844-1 (PMC7118127; doi:10.1038/s42003-020-0844-1)
Supplement: Supplementary file 7 — Supplementary Data 5 [file 42003_2020_844_MOESM7_ESM.xlsx]

## Sheet: FOXO 3a and Map2
	FOXO3	Map2%
CD001	1.71	18.65
CS001	1.84	14.92
KC001	1.16	11.51
CW001	0.91	18.7
EF001	1.3	20.09
AS001	1.23	22.5433
EL001	1.54	7.61
DB001	1.87	12.5167
MB001	0.6	3.90667
MC001	0.79	0.073333
RJ001	0.62	10.9267
PR001	0.64
SA001	0.75	14.22
SC001	0.91	8.23
SM01	0.48
DCR00051	1.98	23.87
LND0158	1.28	8.89333
LND0152	1.67	16.54
DCR00045	1.55
DCR00013	1.72	15.5767
DCR00518	1.42	19.04
DCR00549	0.85	22.6867
DCR00521	1.15	19.7133
DCR507	1.03	12.78
DCR517	1.31	10.12
DCR00824	1.09	0.756667
DCR00802	0.83	0.116667
DCR00803	0.86	1.15667
DCR884	0.83	7.25
DCR00892	0.78	7
DCR00280	1.23	13.21
DCR00819	1.15	5.945
DCR00705	0.52
DCR00628	0.45
DCR00721	0.63
DCR00616	0.56
DCR00630	0.45

## Sheet: ABTB1 cells_ field
ABTB1	Av/field
1.49	853.44
2	810.71
1.12	740.279
0.91	764.276
1.63	762.393
1.76	654.282
1.22	681.268
	761.252
0.57	584.653
0.66	573.393
0.56	587.63
0.45	574.421
0.93	572.27
0.97	496.274
0.98	466.177
1.29	910.92
1.08	752.69
1.83	806.364
0.87	706.682
0.86	718.303
1.49	641.18
1.17	696.586
1.47	695.739
1.27	567.42
	753.6
0.48	560.689
	614.413
0.5	540.889
0.87	558.78
1.16	474.007
	524.377
0.74	475.533
0.76
0.91
0.9
0.71
0.91

## Sheet: ABTB1 and Map2%
ABTB1	Map2%
1.49	18.65
2	14.92
1.12	11.51
0.91	18.7
1.63	20.09
1.76	22.5433
1.22	7.61
	12.5167
0.57	3.90667
0.66	0.073333
0.56	10.9267
0.45
0.93	14.22
0.97	8.23
0.98
1.29	23.87
1.08	8.89333
1.83	16.54
0.87
0.86	15.5767
1.49	19.04
1.17	22.6867
1.47	19.7133
1.27	12.78
	10.12
0.48	0.756667
	0.116667
0.5	1.15667
0.87	7.25
1.16	7
	13.21
0.74	5.945
0.76
0.91
0.9
0.71
0.91

## Sheet: FOXO 3a and CC3%
	FOXO3	CC3%
CD001	1.71	2.61
CS001	1.84	2.15
KC001	1.16	6.34
CW001	0.91	10.07
EF001	1.3	8.63
AS001	1.23	5.61667
EL001	1.54	6.87333
DB001	1.87	8.26333
MB001	0.6	12.8433
MC001	0.79	10.3867
RJ001	0.62	10.6067
PR001	0.64
SA001	0.75	9.93
SC001	0.91	11.3467
SM01	0.48
DCR00051	1.98	3.72
LND0158	1.28	2.135
LND0152	1.67	3.48667
DCR00045	1.55	4.88333
DCR00013	1.72	16.4167
DCR00518	1.42	8.93667
DCR00549	0.85	6.26667
DCR00521	1.15	4.85333
DCR507	1.03	1.99
DCR517	1.31	4.09
DCR00824	1.09	22.2733
DCR00802	0.83	8.18333
DCR00803	0.86	16.1533
DCR884	0.83	15.88
DCR00892	0.78	15.7833
DCR00280	1.23	17.1433
DCR00819	1.15	18.02
DCR00705	0.52
DCR00628	0.45
DCR00721	0.63
DCR00616	0.56
DCR00630	0.45

## Sheet: ABTB1 and Ki67%
ABTB1	Ki67%
1.49	15.46
2	20.22
1.12	20.39
0.91	14.56
1.63	16.8767
1.76	19.12
1.22	21.13
	26.5033
0.57	27.83
0.66	27.39
0.56	17.41
0.45	22.43
0.93	19.54
0.97	20.7167
0.98	19.6167
1.29	20.17
1.08	14.29
1.83	17.3667
0.87	20.1433
0.86	17.62
1.49	20.68
1.17	18.6533
1.47	19.0433
1.27	17.45
	21.79
0.48	27.3367
	25.3433
0.5	27.2667
0.87	17.96
1.16	20.06
	19.865
0.74	17.145
0.76
0.91
0.9
0.71
0.91

## Sheet: ABTB1 and CC3%
ABTB1	CC3%
1.49	2.61
2	2.15
1.12	6.34
0.91	10.07
1.63	8.63
1.76	5.61667
1.22	6.87333
	8.26333
0.57	12.8433
0.66	10.3867
0.56	10.6067
0.45
0.93	9.93
0.97	11.3467
0.98
1.29	3.72
1.08	2.135
1.83	3.48667
0.87	4.88333
0.86	16.4167
1.49	8.93667
1.17	6.26667
1.47	4.85333
1.27	1.99
	4.09
0.48	22.2733
	8.18333
0.5	16.1533
0.87	15.88
1.16	15.7833
	17.1433
0.74	18.02
0.76
0.91
0.9
0.71
0.91

## Sheet: UCP2 and Ki67%
UCP2	Ki67%
0.97	15.46
0.83	20.22
0.56	20.39
0.39	14.56
0.53	16.8767
1.4	19.12
1.79	21.13
	26.5033
1.5	27.83
2.38	27.39
1.64	17.41
0.94	22.43
1.53	19.54
0.57	20.7167
0.93	19.6167
1.49	20.17
0.61	14.29
0.87	17.3667
0.37	20.1433
0.54	17.62
1.6	20.68
1.56	18.6533
1.36	19.0433
1.95	17.45
	21.79
1.71	27.3367
2.32	25.3433
1.41	27.2667
2.16	17.96
0.47	20.06
1.12	19.865
0.88	17.145
1.04
1.18
1.87
2.48
3.9

## Sheet: PTEN cells_ field
PTEN	Av/field
0.5	853.44
1.32	810.71
1.36	740.279
0.81	764.276
1.37	762.393
2.14	654.282
1.03	681.268
	761.252
1.17	584.653
0.66	573.393
1.14	587.63
0.56	574.421
0.87	572.27
0.84	496.274
3.82	466.177
0.86	910.92
1.25	752.69
1.22	806.364
0.79	706.682
0.3	718.303
1.38	641.18
0.79	696.586
1.01	695.739
1.52	567.42
	753.6
0.96	560.689
	614.413
0.99	540.889
0.65	558.78
3.07	474.007
	524.377
1.79	475.533
1.66
2.09
0.95
1.2
1.55

## Sheet: NAMPT and Ki67%
NAMPT	Ki67%
0.92	15.46
0.46	20.22
0.68	20.39
0.73	14.56
0.96	16.8767
0.81	19.12
3.21	21.13
	26.5033
2.83	27.83
2.18	27.39
0.83	17.41
1.17	22.43
1.29	19.54
0.8	20.7167
0.94	19.6167
1.2	20.17
0.69	14.29
0.84	17.3667
0.58	20.1433
0.75	17.62
0.71	20.68
2.8	18.6533
2.91	19.0433
	17.45
	21.79
3.28	27.3367
	25.3433
0.78	27.2667
1.09	17.96
0.63	20.06
0.46	19.865
0.47	17.145
0.9
0.86
1.13
1.1
1.41

## Sheet: mTOR  cells_ field
mTOR	Av/field
1.08	853.44
1.68	810.71
1.06	740.279
0.83	764.276
1.1	762.393
0.8	654.282
1.39	681.268
2.09	761.252
0.85	584.653
0.83	573.393
0.75	587.63
0.55	574.421
0.71	572.27
0.96	496.274
1.07	466.177
1.59	910.92
1.11	752.69
1.05	806.364
1.27	706.682
1.75	718.303
1.32	641.18
0.9	696.586
0.97	695.739
1.33	567.42
2.06	753.6
1.02	560.689
0.76	614.413
1.01	540.889
0.96	558.78
0.87	474.007
0.91	524.377
1.57	475.533
0.98
0.72
0.98
0.77
0.93

[truncated: 3 more sheets: IGF2R  cells_ field, GRB10  cells_ field, FOXO 3a cells_field]
