# Supplementary material for: Lifestyle mediates the role of nutrient-sensing pathways in cognitive aging: cellular and epidemiological evidence
Source: Commun Biol. 2020 Apr 2;3:157. doi: 10.1038/s42003-020-0844-1 (PMC7118127; doi:10.1038/s42003-020-0844-1)
Supplement: Supplementary file 8 — Supplementary Data 6 [file 42003_2020_844_MOESM8_ESM.xlsx]

## Sheet: Morphology MAP2 positive cells
	Treated	Treated	Treated	Control	Control	Control	#NAME?	#NAME?	#NAME?
Young (p17)	60.0529	64.7824	49.7	59.7948	55.2543	53.0333
Old (p26)	72.2149	77.3683	72.2	78.2657	71.9789	78

## Sheet: Morphology DCX positive cells
	Treated	Treated	Treated	Control	Control	Control	#NAME?	#NAME?	#NAME?
Young (p17)	34.5979	42.3608	37.8	37.2601	37.0013	41.3667
Old (p26)	43.6348	50.4859	53.9	51.35	51.4727	51.2333

## Sheet: Proliferation Ctrl vs Old Foxo3
	Control	Control	Control	Control	Control	Control	Treated	Treated	Treated	Treated	Treated	Treated
Control (p17)	0.7957	1.4416	0.90588				0.746657	1.22807	0.889886
Old (p26)	0.459712	0.492563	0.4984				0.35752	0.427817	0.444746

## Sheet: Proliferation Ctrl vs Old  Namp
	Control	Control	Control	Control	Control	Control	Treated	Treated	Treated	Treated	Treated	Treated
Control (p17)	0.8984	1.1907	0.9625				0.9757	0.9643	1.066
Old (p26)	1.4526	1.5066	1.6878				1.9882	2.0754	1.8403

## Sheet: Proliferation Ctrl vs Old  GRB1
	Control	Control	Control	Control	Control	Control	Treated	Treated	Treated	Treated	Treated	Treated
Control (p17)	1.07693	0.978475	0.967031				0.810481	0.817825	1.02474
Old (p26)	0.558069	0.461162	0.58767				0.398757	0.578029	0.575257

## Sheet: Differentiation Ctrl vs Old Fox
	Control	Control	Control	Treated	Treated	Treated
Control (p17)	1.22433	0.781374	1.04862	0.905508	0.949864	1.08978
Old (p26)	0.766416	0.570203	0.523233	0.510173	0.6202	0.456644

## Sheet: Differentiation Ctrl vs Old PTE
	Control	Control	Control	Treated	Treated	Treated
Control (p17)	1.01992	0.920854	1.04606	0.945321	1.11063	1.02606
Old (p26)	0.883101	0.792399	0.858748	0.39951	0.893702	0.647583

## Sheet: Differentiation Ctrl vs Old mTO
	Control	Control	Control	Treated	Treated	Treated
Control (p17)	0.648324	1.02936	1.34873	1.26046	1.16841	1.21067
Old (p26)	0.505123	0.665875	1.01066	0.651775	0.75327	0.842918

## Sheet: Differentiation Ctrl vs Old GRB
	Control	Control	Control	Treated	Treated	Treated
Control (p17)	1.08248	0.845651	1.1016	0.954323	1.01259	1.14986
Old (p26)	0.708827	0.557095	0.531387	0.516233	0.681001	0.547916
